# Supplementary material for: An additional whole-exome sequencing study in 102 panel-undiagnosed patients: A retrospective study in a Chinese craniosynostosis cohort
Source: Front Genet. 2022 Sep 2;13:967688. doi: 10.3389/fgene.2022.967688 (PMC9481236; doi:10.3389/fgene.2022.967688)
Supplement: Supplementary file 2 [file DataSheet1.XLSX]

## Sheet: TableS1
Table S1: Candidate gene list for craniosynostosis.
Gene Symbol	Resources
	HPO HP:0001363	HPO HP:0000929	PanelAPP_all_ Craniosynostosis	PanelAPP_all_ Skeletal dysplasias	Literarure review*
A2ML1	N	Y	N	N	N
AAAS	N	Y	N	N	N
AARS1	N	Y	N	N	N
AASS	N	Y	N	N	N
ABAT	N	Y	N	N	N
ABCA2	N	Y	N	N	N
ABCC8	N	Y	N	N	N
ABCC9	N	Y	N	Y	Y
ABCC9	N	N	N	Y	N
ABCD4	N	Y	N	N	N
ABL1	N	Y	N	N	N
ACADM	N	Y	N	N	N
ACADS	N	Y	N	N	N
ACADSB	N	Y	N	N	N
ACADVL	N	Y	N	N	N
ACAN	N	Y	N	Y	N
ACBD5	N	Y	N	N	N
ACD	N	Y	N	N	N
ACE	N	Y	N	N	N
ACER3	N	Y	N	N	N
ACO2	N	Y	N	N	N
ACOX1	N	Y	N	N	N
ACP5	N	Y	N	Y	N
ACSF3	N	Y	N	N	N
ACSL4	N	Y	N	N	N
ACTA1	N	Y	N	N	N
ACTA2	N	Y	N	N	N
ACTB	N	Y	N	N	Y
ACTG1	N	Y	N	N	Y
ACTG2	N	Y	N	N	N
ACTL6B	N	Y	N	N	N
ACVR1	N	N	N	Y	N
ACVR2B	N	N	N	Y	N
ADA	N	Y	N	N	N
ADA2	N	Y	N	N	N
ADAMTS10	N	Y	N	Y	N
ADAMTS17	N	N	N	Y	N
ADAMTS2	N	Y	N	N	N
ADAMTS3	Y	Y	N	N	N
ADAMTSL2	N	Y	N	Y	N
ADAMTSL4	N	Y	N	N	Y
ADAR	N	Y	N	N	N
ADARB1	N	Y	N	N	N
ADAT3	N	Y	N	N	N
ADCK1	N	N	N	N	Y
ADD3	N	Y	N	N	N
ADGRG1	N	Y	N	N	N
ADGRG6	N	Y	N	N	N
ADGRV1	N	N	N	Y	N
ADH5	N	Y	N	N	N
ADI1	N	N	N	Y	N
ADK	N	Y	N	N	N
ADNP	N	Y	N	N	N
ADSL	N	Y	N	N	N
AEBP1	N	Y	N	N	N
AFF2	N	Y	N	N	N
AFF3	N	Y	N	N	N
AFF4	N	Y	N	N	N
AGA	N	Y	N	Y	N
AGL	N	Y	N	N	N
AGO2	N	Y	N	N	N
AGPAT2	N	Y	N	N	N
AGPS	N	N	N	Y	N
AGRN	N	Y	N	N	N
AGT	N	Y	N	N	N
AGTPBP1	N	Y	N	N	N
AGTR1	N	Y	N	N	N
AHCY	N	Y	N	N	N
AHDC1	Y	Y	N	N	Y
AHI1	N	Y	N	N	N
AHSG	N	Y	N	N	N
AIFM1	N	Y	N	N	N
AIMP1	N	Y	N	N	N
AIMP2	N	Y	N	N	N
AIP	N	Y	N	N	N
AIPL1	N	Y	N	N	N
AK225487	N	N	N	N	Y
AKT1	Y	Y	N	N	N
AKT3	N	Y	N	N	N
ALDH18A1	N	Y	N	N	N
ALDH3A2	N	Y	N	N	N
ALDH6A1	N	Y	N	N	N
ALDH7A1	N	Y	N	N	N
ALG1	N	Y	N	N	N
ALG11	N	Y	N	N	N
ALG12	N	Y	N	Y	N
ALG13	N	Y	N	N	N
ALG14	N	Y	N	N	N
ALG2	N	Y	N	N	N
ALG3	N	Y	N	Y	N
ALG8	N	Y	N	N	N
ALG9	N	Y	N	Y	N
ALKBH8	N	Y	N	N	N
ALMS1	N	Y	N	N	N
ALPL	Y	Y	Y	Y	Y
ALS2	N	Y	N	N	N
ALX1	N	Y	N	Y	Y
ALX3	N	Y	N	Y	Y
ALX4	Y	Y	Y	Y	Y
AMACR	N	Y	N	N	N
AMER1	N	Y	N	Y	N
AMMECR1	N	Y	N	N	N
AMPD2	N	Y	N	N	N
ANAPC1	N	N	N	Y	N
ANK1	N	Y	N	N	N
ANK3	N	Y	N	N	N
ANKH	N	Y	N	Y	N
ANKLE2	N	Y	N	N	N
ANKRD11	N	Y	N	Y	N
ANKRD17	N	Y	N	N	N
ANO5	N	Y	N	Y	N
ANTXR1	N	Y	N	N	N
ANTXR2	N	Y	N	Y	N
AP1S2	N	Y	N	N	N
AP2M1	N	Y	N	N	N
AP3B1	N	Y	N	N	N
AP3B2	N	Y	N	N	N
AP3D1	N	Y	N	N	N
AP4B1	N	Y	N	N	N
AP4E1	N	Y	N	N	N
AP4M1	N	Y	N	N	N
AP4S1	N	Y	N	N	N
APC	N	Y	N	N	N
APC2	Y	Y	N	N	N
ARAP3	N	N	N	N	Y
ARCN1	N	Y	N	N	N
ARF1	N	Y	N	N	N
ARFGAP3	N	N	N	N	Y
ARFGEF2	N	Y	N	N	N
ARHGAP31	N	Y	N	Y	N
ARHGEF2	N	Y	N	N	N
ARHGEF9	N	Y	N	N	N
ARID1A	N	Y	N	N	N
ARID1B	N	Y	N	N	Y
ARID2	N	Y	N	N	N
ARL13B	N	Y	N	N	N
ARL3	N	Y	N	N	N
ARL6	N	Y	N	Y	N
ARMC9	N	Y	N	N	N
ARNT2	N	Y	N	N	N
ARSB	N	Y	Y	Y	N
ARSE	N	N	N	Y	N
ARSL	N	Y	N	N	N
ARV1	N	Y	N	N	N
ARX	N	Y	N	N	N
ASH1L	N	Y	N	N	N
ASNS	N	Y	N	N	N
ASPA	N	Y	N	N	N
ASPH	N	Y	N	N	N
ASPM	N	Y	N	N	N
ASXL1	N	Y	Y	Y	Y
ASXL2	N	Y	N	Y	N
ASXL3	N	Y	N	N	Y
ATAD3A	N	Y	N	N	N
ATG7	N	Y	N	N	N
ATIC	N	Y	N	N	N
ATM	N	Y	N	N	N
ATP5F1A	N	Y	N	N	N
ATP6AP2	N	Y	N	N	N
ATP6V0A2	N	Y	N	Y	N
ATP6V1A	N	Y	N	N	N
ATP6V1B2	N	Y	N	N	N
ATP6V1E1	N	Y	N	N	N
ATP7A	N	Y	N	Y	N
ATPAF2	N	Y	N	N	N
ATR	Y	Y	N	N	Y
ATRX	N	Y	N	N	N
ATXN10	N	N	N	Y	N
AUH	N	Y	N	N	N
AUTS2	N	Y	N	N	N
AXIN1	N	N	N	N	Y
AXIN2	N	N	N	N	Y
B3GALNT2	N	Y	N	N	N
B3GALT6	Y	Y	N	Y	N
B3GAT3	Y	Y	N	Y	Y
B3GLCT	Y	Y	N	Y	N
B4GALT1	N	Y	N	N	N
B4GALT7	Y	Y	N	Y	N
B4GAT1	N	Y	N	N	N
B9D1	N	Y	N	N	N
B9D2	N	Y	N	N	N
BANF1	N	Y	N	N	N
BBS1	N	Y	N	Y	N
BBS10	N	N	N	Y	N
BBS12	N	N	N	Y	N
BBS2	N	N	N	Y	N
BBS4	N	N	N	Y	N
BBS5	N	N	N	Y	N
BBS7	N	Y	N	Y	N
BBS9	N	N	N	Y	Y
BC043288	N	N	N	N	Y
BCAP31	N	Y	N	N	N
BCL11A	N	Y	N	N	N
BCL11B	N	Y	N	N	Y
BCOR	N	Y	N	N	N
BCORL1	N	Y	N	N	N
BCR	N	Y	N	N	N
BGN	N	Y	N	N	N
BHLHA9	N	N	N	Y	N
BICD2	N	Y	N	N	N
BICRA	N	Y	N	N	N
BIN1	N	Y	N	N	N
BLM	N	Y	N	N	N
BLNK	N	Y	N	N	N
BMP1	N	Y	N	Y	N
BMP15	N	Y	N	N	N
BMP2	N	Y	N	Y	Y
BMP4	Y	Y	N	N	N
BMPER	N	Y	N	Y	Y
BMPR1A	N	Y	N	N	Y
BMPR1B	N	N	N	Y	N
BMS1	N	Y	N	N	N
BNC1	N	Y	N	N	N
BNC2	N	Y	N	N	N
BPNT2	Y	Y	N	N	N
BPTF	N	Y	N	N	N
BRAF	N	Y	Y	N	Y
BRAT1	N	Y	N	N	N
BRCA1	N	Y	N	N	N
BRCA2	N	Y	N	N	N
BRF1	N	Y	N	N	N
BRIP1	N	Y	N	N	N
BRPF1	N	Y	N	N	N
BRWD3	N	Y	N	N	Y
BSCL2	N	Y	N	N	N
BTK	N	Y	N	N	N
BUB1	N	Y	N	N	N
BUB1B	N	Y	N	N	N
C12orf4	N	Y	N	N	N
C12orf57	N	Y	N	N	N
C16orf62	N	N	N	Y	N
C1R	N	Y	N	N	N
C1S	N	Y	N	N	N
C21orf2	N	N	N	Y	N
C2CD3	N	Y	N	Y	N
C2orf69	N	Y	N	N	N
C2orf71	N	N	N	Y	N
C5orf42	N	N	N	Y	N
CA2	N	Y	N	Y	N
CACNA1A	N	Y	N	N	N
CACNA1B	N	Y	N	N	N
CACNA1E	N	Y	N	N	N
CACNA1G	N	Y	N	N	N
CACNG2	N	Y	N	N	N
CAMK2A	N	Y	N	N	N
CAMK2B	N	Y	N	N	N
CAMK2G	N	Y	N	N	N
CAMTA1	N	Y	N	N	N
CANT1	N	Y	N	Y	N
CAPN15	N	Y	N	N	N
CARS1	N	Y	N	N	N
CARS2	N	Y	N	N	N
CASK	N	Y	N	N	N
CASR	N	N	N	Y	N
CAV1	N	Y	N	N	N
CAVIN1	N	Y	N	N	N
CBL	N	Y	N	N	N
CC2D1A	N	Y	N	N	N
CC2D2A	N	Y	N	Y	N
CCBE1	Y	Y	N	N	N
CCDC103	N	Y	N	N	N
CCDC22	N	Y	N	N	N
CCDC28B	N	Y	N	N	N
CCDC32	N	Y	N	N	N
CCDC39	N	Y	N	N	N
CCDC40	N	Y	N	N	N
CCDC47	N	Y	N	N	N
CCDC65	N	Y	N	N	N
CCDC8	N	Y	N	Y	N
CCDC88A	N	Y	N	N	N
CCND2	N	Y	N	N	N
CCNK	N	Y	N	N	N
CCNO	N	Y	N	N	N
CCNQ	Y	Y	N	N	N
CD19	N	Y	N	N	N
CD247	N	Y	N	N	N
CD79A	N	Y	N	N	N
CD79B	N	Y	N	N	N
CD81	N	Y	N	N	N
CD96	N	Y	N	N	Y
CDC42	N	Y	N	N	N
CDC45	Y	Y	Y	Y	Y
CDC6	Y	Y	N	N	N
CDC73	N	Y	N	N	N
CDCA7	N	Y	N	N	N
CDH1	N	Y	N	N	N
CDH11	Y	Y	N	N	N
CDH15	N	Y	N	N	N
CDH2	N	Y	N	N	N
CDH23	N	N	N	Y	N
CDH3	N	N	N	Y	N
CDK10	N	Y	N	N	N
CDK13	N	Y	N	N	Y
CDK19	N	Y	N	N	N
CDK5	N	Y	N	N	N
CDK5RAP2	N	Y	N	N	N
CDK6	N	Y	N	N	N
CDK8	N	Y	N	N	N
CDKL5	N	Y	N	N	N
CDKN1C	N	Y	N	Y	N
CDON	N	Y	N	N	N
CDT1	Y	Y	N	Y	N
CELF2	N	Y	N	N	N
CENPE	Y	Y	N	N	N
CENPF	N	Y	N	N	N
CENPJ	Y	Y	N	N	N
CENPT	N	Y	N	N	N
CEP104	N	Y	N	N	N
CEP120	Y	Y	N	Y	N
CEP135	N	Y	N	N	N
CEP152	Y	Y	N	N	N
CEP164	N	N	N	Y	N
CEP290	N	Y	N	Y	N
CEP41	N	Y	N	N	N
CEP55	N	Y	N	N	N
CEP57	Y	Y	N	N	N
CEP63	N	Y	N	N	N
CEP85L	N	Y	N	N	N
CERT1	N	Y	N	N	N
CFAP298	N	Y	N	N	N
CFAP300	N	Y	N	N	N
CFI	N	Y	N	N	N
CFL2	N	Y	N	N	N
CFTR	N	Y	N	N	N
CHAMP1	N	Y	N	N	N
CHAT	N	Y	N	N	N
CHD1	N	Y	N	N	N
CHD2	N	Y	N	N	N
CHD3	N	Y	N	N	N
CHD4	N	Y	N	N	N
CHD5	N	N	N	N	Y
CHD7	N	Y	N	N	Y
CHD8	N	Y	N	N	N
CHKB	N	Y	N	N	N
CHMP1A	N	Y	N	N	N
CHN1	N	Y	N	N	N
CHRNA1	N	Y	N	N	N
CHRNA7	N	Y	N	N	N
CHRND	N	Y	N	N	N
CHRNE	N	Y	N	N	N
CHRNG	N	Y	N	N	N
CHST14	Y	Y	N	Y	N
CHST3	Y	Y	N	Y	Y
CHSY1	N	Y	N	Y	N
CHUK	N	Y	N	N	N
CIC	N	Y	N	N	Y
CIITA	N	Y	N	N	N
CILK1	N	Y	N	N	N
CIT	N	Y	N	N	N
CITED2	N	Y	N	N	N
CKAP2L	N	Y	N	N	N
CLCF1	N	Y	N	N	N
CLCN4	N	Y	N	N	N
CLCN5	N	N	N	Y	N
CLCN7	Y	Y	N	Y	N
CLIC2	N	Y	N	N	N
CLP1	N	Y	N	N	N
CLPB	N	Y	N	N	N
CLPP	N	Y	N	N	N
CLRN1	N	N	N	Y	N
CLTC	N	Y	N	N	N
CNKSR2	N	Y	N	N	N
CNNM2	N	Y	N	N	N
CNOT1	N	Y	N	N	N
CNOT2	N	Y	N	N	N
CNOT3	N	Y	N	N	N
CNOT7	N	N	N	N	Y
CNP	N	Y	N	N	N
CNTN1	N	Y	N	N	N
CNTNAP1	N	Y	N	N	N
CNTNAP2	N	Y	N	N	Y
COASY	N	Y	N	N	N
COG1	N	Y	N	Y	N
COG2	N	Y	N	N	N
COG4	N	Y	N	N	N
COG5	N	Y	N	N	N
COG6	N	Y	N	N	N
COG7	N	Y	N	N	N
COG8	N	Y	N	N	N
COL10A1	N	N	N	Y	N
COL11A1	N	Y	N	Y	N
COL11A2	N	Y	N	Y	N
COL12A1	N	Y	N	N	N
COL13A1	N	Y	N	N	N
COL18A1	N	Y	N	N	N
COL1A1	N	Y	N	Y	N
COL1A2	N	Y	N	Y	N
COL2A1	N	Y	N	Y	N
COL3A1	N	Y	N	N	N
COL4A1	N	Y	N	N	N
COL5A1	N	Y	N	N	N
COL5A2	N	Y	N	N	N
COL6A1	N	Y	N	N	N
COL6A2	N	Y	N	N	N
COL6A3	N	Y	N	N	N
COL9A1	N	Y	N	Y	N
COL9A2	N	Y	N	Y	N
COL9A3	N	Y	N	Y	N
COLEC10	Y	Y	N	N	N
COLEC11	Y	Y	Y	Y	Y
COLQ	N	Y	N	N	N
COMP	N	N	N	Y	N
COMT	Y	Y	N	N	N
COPB1	N	Y	N	N	N
COPB2	N	Y	N	N	N
COQ9	N	Y	N	N	N
COX15	N	Y	N	N	N
COX4I1	N	Y	N	N	N
COX4I2	N	Y	N	N	N
COX5A	N	Y	N	N	N
COX7B	N	Y	N	N	N
COX8A	N	Y	N	N	N
CPE	N	Y	N	N	N
CPLANE1	N	Y	N	N	N
CPLX1	N	Y	N	N	N
CPT2	N	Y	N	N	N
CR2	N	Y	N	N	N
CRADD	N	Y	N	N	N
CRB1	N	Y	N	N	N
CRBN	N	Y	N	N	N
CREB3L1	N	N	N	Y	N
CREBBP	N	Y	N	Y	N
CRELD1	N	N	N	Y	N
CRIPT	N	Y	N	N	N
CRLF1	N	Y	N	N	N
CRPPA	N	Y	N	N	N
CRTAP	N	Y	N	Y	Y
CRX	N	Y	N	N	N
CSF1R	N	Y	N	N	N
CSGALNACT1	N	Y	N	N	N
CSNK2A1	N	Y	N	N	N
CSNK2B	N	Y	N	N	N
CSPP1	N	Y	N	Y	N
CTBP1	N	Y	N	N	N
CTC1	N	Y	N	N	N
CTCF	Y	Y	N	N	N
CTDP1	N	Y	N	N	N
CTLA4	N	Y	N	N	N
CTNNA1	N	N	N	N	Y
CTNNA2	N	Y	N	N	N
CTNNB1	N	Y	N	N	N
CTNS	N	Y	N	N	N
CTSA	N	N	N	Y	N
CTSC	N	N	N	Y	N
CTSD	N	Y	N	N	N
CTSK	N	Y	Y	Y	Y
CTU2	N	Y	N	N	N
CUL3	N	Y	N	N	N
CUL4B	N	Y	N	N	N
CUL7	N	Y	N	Y	N
CUX1	N	Y	N	N	N
CWC27	Y	Y	N	N	N
CWF19L1	N	Y	N	N	N
CXCR4	N	Y	N	N	N
CYB5A	N	Y	N	N	N
CYB5R3	N	Y	N	N	N
CYBA	N	Y	N	N	N
CYBB	N	Y	N	N	N
CYBC1	N	Y	N	N	N
CYFIP2	N	Y	N	N	N
CYP26B1	Y	Y	Y	N	Y
CYP26C1	N	Y	N	N	N
CYP27B1	N	Y	N	Y	N
CYP2R1	N	Y	N	Y	N
D2HGDH	N	Y	N	N	N
DACT1	N	N	N	Y	N
DAG1	N	Y	N	N	N
DALRD3	N	Y	N	N	N
DCC	N	N	N	Y	N
DCHS1	N	Y	N	N	N
DCPS	N	Y	N	N	N
DCX	N	Y	N	N	N
DDB1	N	Y	N	N	N
DDB2	N	Y	N	N	N
DDR2	N	Y	N	Y	N
DDX11	N	Y	N	N	N
DDX3X	N	Y	N	N	N
DDX59	N	Y	N	N	N
DDX6	N	Y	N	N	N
DEAF1	N	Y	N	N	N
DEGS1	N	Y	N	N	N
DENND5A	N	Y	N	N	N
DGCR2	N	Y	N	N	N
DGCR6	N	Y	N	N	N
DGCR8	N	Y	N	N	N
DGUOK	N	Y	N	N	N
DHCR24	N	Y	N	Y	N
DHCR7	N	Y	N	Y	N
DHDDS	N	Y	N	N	N
DHFR	N	Y	N	N	N
DHODH	N	Y	N	Y	N
DHRS3	N	N	Y	N	N
DHTKD1	N	Y	N	N	N
DHX30	N	Y	N	N	N
DHX37	N	Y	N	N	N
DIAPH1	N	Y	N	N	N
DICER1	N	Y	N	N	N
DIS3L2	N	Y	N	Y	N
DISC1	N	Y	N	N	N
DKC1	N	Y	N	N	N
DLAT	N	Y	N	N	N
DLD	N	Y	N	N	N
DLG1	N	N	N	N	Y
DLG3	N	Y	N	N	N
DLL1	N	Y	N	N	N
DLL3	N	Y	N	Y	N
DLL4	N	Y	N	Y	N
DLX3	N	Y	N	Y	N
DLX4	N	Y	N	N	N
DLX5	N	N	N	Y	N
DLX6	N	N	N	Y	N
DMD	N	Y	N	N	N
DMP1	Y	Y	N	Y	N
DMXL2	N	Y	N	N	N
DNA2	N	Y	N	N	N
DNAAF1	N	Y	N	N	N
DNAAF11	N	Y	N	N	N
DNAAF2	N	Y	N	N	N
DNAAF3	N	Y	N	N	N
DNAAF4	N	Y	N	N	N
DNAAF5	N	Y	N	N	N
DNAAF6	N	Y	N	N	N
DNAH1	N	Y	N	N	N
DNAH11	N	Y	N	N	N
DNAH5	N	Y	N	N	N
DNAH9	N	Y	N	N	N
DNAI1	N	Y	N	N	N
DNAI2	N	Y	N	N	N
DNAJB13	N	Y	N	N	N
DNAJC21	N	Y	N	N	N
DNAJC30	N	Y	N	N	N
DNAL1	N	Y	N	N	N
DNM1	N	Y	N	N	N
DNM1L	N	Y	N	N	N
DNM2	N	Y	N	N	N
DNMT3A	N	Y	N	Y	N
DNMT3B	N	Y	N	N	N
DOCK3	N	Y	N	N	N
DOCK6	N	Y	N	Y	N
DOCK8	N	Y	N	N	N
DOK7	N	Y	N	N	N
DOLK	N	Y	N	N	N
DOLPP1	N	N	N	Y	N
DONSON	Y	Y	N	N	N
DPAGT1	N	Y	N	Y	N
DPF2	Y	Y	N	N	N
DPH1	Y	Y	N	N	Y
DPM1	N	Y	N	Y	N
DPM2	N	Y	N	N	N
DPM3	N	N	N	Y	N
DPP6	N	Y	N	N	N
DPYD	N	Y	N	N	N
DPYS	N	Y	N	N	N
DPYSL5	N	Y	N	N	N
DRC1	N	Y	N	N	N
DSE	Y	Y	N	N	N
DSPP	N	N	N	Y	N
DSTYK	N	Y	N	N	N
DUOX2	N	Y	N	N	N
DUOXA2	N	Y	N	N	N
DUSP6	N	N	N	N	Y
DVL1	N	Y	N	Y	N
DVL3	N	Y	N	Y	Y
DYM	N	Y	N	Y	N
DYNC1H1	N	Y	N	N	N
DYNC1I2	N	Y	N	N	N
DYNC2H1	N	Y	N	Y	N
DYNC2I1	N	Y	N	N	N
DYNC2I2	N	Y	N	N	N
DYNC2LI1	N	N	N	Y	N
DYRK1A	N	Y	N	N	N
DZIP1L	N	Y	N	N	N
EBF3	N	Y	N	N	N
EBP	N	Y	N	Y	N
ECEL1	N	Y	N	N	N
EDA	N	Y	N	N	N
EDAR	N	Y	N	N	N
EDARADD	N	Y	N	N	N
EDC3	N	Y	N	N	N
EDEM3	N	Y	N	N	N
EDN1	N	Y	N	N	N
EDNRA	N	Y	N	N	N
EDNRB	N	N	Y	N	N
EED	N	Y	N	Y	N
EEF1A2	N	Y	N	N	N
EFEMP2	N	Y	N	N	N
EFL1	N	Y	N	N	N
EFNA4	N	N	N	N	Y
EFNB1	Y	Y	Y	N	Y
EFTUD2	N	Y	N	Y	N
EGF	N	Y	N	N	N
EHMT1	N	Y	N	N	N
EIF2AK2	N	Y	N	N	N
EIF2AK3	N	Y	N	Y	N
EIF2B1	N	Y	N	N	N
EIF2B2	N	Y	N	N	N
EIF2B3	N	Y	N	N	N
EIF2B4	N	Y	N	N	N
EIF2B5	N	Y	N	N	N
EIF2S3	N	Y	N	N	N
EIF4A3	N	Y	N	N	N
EIF5A	N	Y	N	N	N
ELAC2	N	Y	N	N	N
ELANE	N	Y	N	N	N
ELN	N	Y	N	N	N
ELOVL4	N	Y	N	N	N
EMC1	N	Y	N	N	N
EMC10	N	Y	N	N	N
EMG1	N	Y	N	N	N
EML1	N	Y	N	N	N
EN1	N	Y	N	N	N
ENPP1	Y	Y	N	Y	N
ENTPD1	N	Y	N	N	N
EOGT	N	Y	N	Y	N
EP300	N	Y	N	N	N
EPB41	N	Y	N	N	N
EPB41L1	N	Y	N	N	N
EPG5	N	Y	N	N	N
EPRS1	N	Y	N	N	N
ERBB3	N	Y	N	N	N
ERCC1	N	Y	N	N	N
ERCC2	Y	Y	N	N	N
ERCC3	Y	Y	N	N	N
ERCC4	N	Y	N	N	N
ERCC5	N	Y	N	N	N
ERCC6	N	Y	N	N	N
ERCC6L2	N	Y	N	N	N
ERCC8	N	Y	N	N	N
ERF	Y	Y	Y	Y	Y
ERGIC1	N	Y	N	N	N
ERMARD	N	Y	N	N	N
ESCO2	Y	Y	N	Y	Y
ESR1	N	N	N	Y	N
ESS2	N	Y	N	N	N
ETF1	N	N	N	Y	N
ETFA	N	Y	N	N	N
ETFB	N	Y	N	N	N
ETFDH	N	Y	N	N	N
EVC	N	Y	N	Y	N
EVC2	N	Y	N	Y	N
EXOC2	N	Y	N	N	N
EXOC6B	N	Y	N	N	N
EXOC7	N	Y	N	N	N
EXOC8	Y	Y	N	N	N
EXOSC1	N	Y	N	N	N
EXOSC3	N	Y	N	N	N
EXOSC9	N	Y	N	N	N
EXT1	N	Y	N	Y	N
EXT2	N	Y	N	Y	N
EXTL3	Y	Y	N	Y	N
EYA1	N	Y	N	N	N
EZH2	N	Y	N	Y	N
FAM111A	N	Y	N	Y	N
FAM149B1	N	Y	N	N	N
FAM20C	N	Y	Y	Y	Y
FAM46A	N	N	N	Y	N
FAM50A	N	Y	N	N	N
FAM58A	N	N	N	Y	N
FANCA	N	Y	N	N	N
FANCB	N	Y	N	N	N
FANCC	N	Y	N	N	N
FANCD2	N	Y	N	N	N
FANCE	N	Y	N	N	N
FANCF	N	Y	N	N	N
FANCG	N	Y	N	N	N
FANCI	N	Y	N	N	N
FANCL	N	Y	N	N	N
FANCM	N	Y	N	N	N
FAR1	N	Y	N	N	N
FARS2	N	Y	N	N	N
FARSA	N	Y	N	N	N
FARSB	N	Y	N	N	N
FAT4	Y	Y	N	N	N
FBLIM1	N	N	N	Y	N
FBLN1	N	N	N	Y	N
FBLN5	N	Y	N	N	N
FBN1	Y	Y	N	Y	Y
FBN2	N	Y	N	Y	N
FBXL3	N	Y	N	N	N
FBXL4	N	Y	N	N	N
FBXO11	N	Y	N	N	Y
FBXO31	N	Y	N	N	N
FBXW11	N	Y	N	N	N
FBXW4	N	N	N	Y	N
FCGR2A	N	Y	N	N	N
FCGR3A	N	Y	N	N	N
FDFT1	N	Y	N	N	N
FDXR	N	Y	N	N	N
FERMT1	N	Y	N	N	N
FERMT3	N	N	N	Y	N
FGD1	N	Y	N	N	N
FGF10	N	Y	N	Y	Y
FGF12	N	Y	N	N	N
FGF13	N	Y	N	N	N
FGF16	N	N	N	Y	N
FGF23	N	N	N	Y	N
FGF3	N	Y	N	N	Y
FGF4	N	N	N	N	Y
FGF8	N	Y	N	N	N
FGF9	N	Y	N	N	Y
FGFR1	Y	Y	Y	Y	Y
FGFR2	Y	Y	Y	Y	Y
FGFR3	Y	Y	Y	Y	Y
FGFRL1	N	Y	N	N	Y
FH	N	Y	N	N	N
FHL1	N	Y	N	N	N
FIBP	N	Y	N	N	N
FIG4	N	Y	N	Y	N
FKBP10	N	Y	N	Y	N
FKRP	N	Y	N	N	N
FKTN	N	Y	N	N	N
FLCN	N	Y	N	N	N
FLI1	N	Y	N	N	N
FLNA	Y	Y	Y	Y	Y
FLNB	Y	Y	N	Y	N
FLT4	N	Y	N	N	N
FLVCR2	N	Y	N	N	N
FMN1	N	N	N	Y	N
FMN2	N	Y	N	N	N
FMR1	N	Y	N	N	N
FN1	N	N	N	Y	N
FOXC1	N	Y	N	N	N
FOXE1	N	Y	N	N	N
FOXE3	N	Y	N	N	N
FOXF1	N	Y	N	N	N
FOXG1	N	Y	N	N	Y
FOXH1	N	N	N	Y	N
FOXJ1	N	Y	N	N	N
FOXP1	N	Y	N	N	N
FOXRED1	N	Y	N	N	N
FRAS1	N	Y	N	N	N
FREM1	N	Y	N	N	Y
FREM2	N	Y	N	N	N
FRMD4A	N	Y	N	N	N
FRMPD4	N	Y	N	N	N
FRRS1L	N	Y	N	N	N
FSHR	N	Y	N	N	N
FTO	N	Y	N	N	Y
FTSJ1	N	Y	N	N	N
FUCA1	N	Y	N	Y	N
FUS	N	Y	N	N	N
FUT8	N	Y	N	N	N
FUZ	N	Y	N	N	N
FZD2	N	Y	N	Y	N
FZD4	N	Y	N	N	N
G6PC3	N	Y	N	N	N
GABBR2	N	Y	N	N	N
GABRA2	N	Y	N	N	N
GABRA5	N	Y	N	N	N
GABRB2	N	Y	N	N	N
GABRD	N	Y	N	N	N
GABRG2	N	Y	N	N	N
GAD1	N	Y	N	N	N
GALC	N	Y	N	N	N
GALK1	N	Y	N	N	N
GALNS	N	Y	N	Y	N
GALNT2	N	Y	N	N	N
GALNT3	N	N	N	Y	N
GAS2L2	N	Y	N	N	N
GAS8	N	Y	N	N	N
GATA1	N	Y	N	N	N
GATA4	N	Y	N	N	N
GATA5	N	Y	N	N	N
GATA6	N	Y	N	N	N
GATAD2B	N	Y	N	N	N
GBA	N	Y	N	N	N
GCDH	N	Y	N	N	N
GCK	N	Y	N	N	N
GDF1	N	Y	N	N	N
GDF11	N	Y	N	N	N
GDF3	N	Y	N	N	N
GDF5	N	N	N	Y	N
GDF6	N	Y	N	Y	Y
GDI1	N	Y	N	N	N
GEMIN4	N	Y	N	N	N
GFAP	N	Y	N	N	N
GFM1	N	Y	N	N	N
GFM2	N	Y	N	N	N
GFPT1	N	Y	N	N	N
GHR	N	Y	N	Y	N
GINS1	N	Y	N	N	N
GINS2	N	N	Y	N	Y
GJA1	N	Y	N	Y	N
GJA5	N	Y	N	N	N
GJA8	N	Y	N	N	N
GJB3	N	Y	N	N	N
GJB4	N	Y	N	N	N
GJB6	N	Y	N	N	N
GK	N	Y	N	N	N
GLB1	N	Y	N	Y	N
GLDN	N	Y	N	N	N
GLE1	N	Y	N	N	N
GLI1	N	N	N	N	Y
GLI2	N	Y	N	N	Y
GLI3	Y	Y	Y	Y	Y
GLIS2	N	N	N	Y	N
GLIS3	Y	Y	N	N	Y
GLS	N	Y	N	N	N
GLYCTK	N	Y	N	N	N
GMNN	Y	Y	N	N	N
GMPPA	N	Y	N	N	N
GMPPB	N	Y	N	N	N
GNAI3	N	Y	N	N	N
GNAO1	N	Y	N	N	N
GNAQ	N	Y	N	N	N
GNAS	N	Y	Y	Y	Y
GNB2	N	Y	N	N	N
GNE	N	Y	N	N	N
GNPAT	N	Y	N	Y	N
GNPNAT1	N	N	N	Y	N
GNPTAB	Y	Y	Y	Y	Y
GNPTG	N	N	N	Y	N
GNS	N	Y	N	Y	N
GORAB	N	Y	N	Y	N
GOT2	N	Y	N	N	N
GP1BB	Y	Y	N	N	N
GPC3	N	Y	N	N	Y
GPC4	N	Y	N	N	Y
GPC6	Y	Y	N	Y	N
GPR101	N	Y	N	N	N
GPSM2	N	Y	N	N	N
GPT2	N	Y	N	N	N
GPX4	N	Y	N	N	N
GREM1	N	N	N	Y	N
GRHL3	N	Y	N	N	N
GRIA2	N	Y	N	N	N
GRIA3	N	Y	N	N	N
GRIA4	N	Y	N	N	N
GRIK2	N	Y	N	N	N
GRIN1	N	Y	N	N	N
GRIN2A	N	Y	N	N	N
GRIN2B	N	Y	N	N	N
GRIN2D	N	Y	N	N	N
GRIP1	N	Y	N	N	N
GRM7	N	Y	N	N	N
GSC	N	Y	N	Y	N
GTF2E2	Y	Y	N	N	N
GTF2H5	Y	Y	N	N	N
GTPBP2	N	Y	N	N	N
GUCY2D	N	Y	N	N	N
GUSB	N	Y	N	Y	N
GYPC	N	Y	N	N	N
GZF1	N	N	N	Y	N
H1-4	N	Y	N	N	N
H19	N	Y	N	N	N
H19-ICR	N	Y	N	N	N
HAAO	N	Y	N	N	N
HACE1	N	Y	N	N	N
HAO1	N	N	N	N	Y
HBA1	N	Y	N	N	N
HBA2	N	Y	N	N	N
HBB	N	Y	N	N	N
HCCS	N	Y	N	N	N
HCFC1	N	Y	N	N	N
HCN1	N	Y	N	N	N
HDAC4	N	Y	N	N	N
HDAC5	N	N	N	Y	N
HDAC6	N	Y	N	N	N
HDAC8	N	Y	N	Y	N
HELLS	N	Y	N	N	N
HEPACAM	N	Y	N	N	N
HEPHL1	N	Y	N	N	N
HERC1	N	Y	N	N	N
HERC2	N	Y	N	N	N
HES7	N	Y	N	Y	N
HESX1	N	Y	N	N	N
HEXB	N	Y	N	N	N
HGSNAT	N	Y	N	Y	N
HHAT	N	Y	N	N	N
HIVEP2	N	Y	N	N	N
HK1	N	Y	N	N	N
HMGA2	N	Y	N	N	N
HMGB3	N	Y	N	N	N
HMGCL	N	Y	N	N	N
HNF1B	N	Y	N	N	N
HNMT	N	Y	N	N	N
HNRNPA1	N	Y	N	N	N
HNRNPA2B1	N	Y	N	N	N
HNRNPH2	N	Y	N	N	N
HNRNPK	Y	Y	N	N	Y
HNRNPU	N	Y	N	N	N
HOXA11	N	N	N	Y	N
HOXA13	N	N	N	Y	N
HOXB1	N	Y	N	N	N
HOXC	N	N	N	N	Y
HOXD11	N	N	N	Y	N
HOXD13	N	Y	N	Y	N
HPDL	N	Y	N	N	N
HPGD	N	Y	N	Y	N
HRAS	N	Y	N	N	N
HS2ST1	N	Y	N	N	N
HS6ST2	N	Y	N	N	N
HSD17B10	N	Y	N	N	N
HSD17B4	N	Y	N	N	N
HSPA9	N	Y	N	N	N
HSPD1	N	Y	N	N	N
HSPG2	N	Y	N	Y	N
HTRA2	N	Y	N	N	N
HTT	N	Y	N	N	N
HUWE1	Y	Y	Y	N	Y
HYDIN	N	Y	N	N	N
HYLS1	N	Y	N	N	N
HYMAI	N	Y	N	N	N
HYOU1	N	Y	N	N	N
IARS1	N	Y	N	N	N
IARS2	N	Y	N	N	N
IBA57	N	Y	N	N	N
ICK	N	N	N	Y	N
ICOS	N	Y	N	N	N
IDH1	N	N	N	Y	N
IDH2	N	N	N	Y	N
IDS	N	Y	Y	Y	Y
IDUA	N	Y	Y	Y	Y
IER3IP1	N	Y	N	N	N
IFIH1	N	Y	N	Y	N
IFITM5	N	Y	N	Y	N
IFT122	Y	Y	Y	Y	Y
IFT140	Y	Y	N	Y	Y
IFT172	N	N	N	Y	N
IFT43	Y	Y	N	Y	Y
IFT52	Y	Y	N	Y	N
IFT74	N	Y	N	N	N
IFT80	N	Y	N	Y	N
IFT81	N	Y	N	Y	Y
IFT88	N	N	N	Y	N
IGBP1	N	Y	N	N	N
IGF1	N	Y	N	N	N
IGF1R	N	Y	N	N	Y
IGF2	N	Y	N	N	N
IGFALS	N	Y	N	N	N
IGHM	N	Y	N	N	N
IGLL1	N	Y	N	N	N
IGSF3	N	Y	N	N	N
IHH	N	Y	Y	Y	Y
IKBKB	N	Y	N	N	N
IKBKG	N	Y	N	Y	N
IL11RA	Y	Y	Y	Y	Y
IL17RA	N	Y	N	N	N
IL1RAPL1	N	Y	N	N	N
IL1RN	N	N	N	Y	N
IL21R	N	Y	N	N	N
IL2RA	N	Y	N	N	N
IL2RB	N	Y	N	N	N
IL2RG	N	Y	N	N	N
IL6ST	Y	Y	N	N	Y
IMPAD1	N	N	N	Y	N
IMPDH1	N	Y	N	N	N
INPP5E	N	Y	N	N	N
INPP5K	N	Y	N	N	N
INPPL1	N	Y	N	Y	N
INS	N	Y	N	N	N
INSR	N	Y	N	N	N
INTS1	N	Y	N	N	N
INTS8	N	Y	N	N	N
INTU	N	Y	N	N	N
INVS	N	N	N	Y	N
IPW	N	Y	N	N	N
IQCB1	N	Y	N	N	N
IQSEC1	N	Y	N	N	N
IQSEC2	N	Y	N	N	N
IRF2BP2	N	Y	N	N	N
IRF6	N	Y	N	N	N
IRF8	N	Y	N	N	N
IRX5	Y	Y	N	N	Y
ISCA1	N	Y	N	N	N
ITCH	N	Y	N	N	N
ITGA3	N	Y	N	N	N
ITGA7	N	Y	N	N	N
ITGA8	N	Y	N	N	N
ITGB4	N	Y	N	N	N
ITGB6	N	Y	N	N	N
ITPA	N	Y	N	N	N
IVNS1ABP	N	Y	N	N	N
IYD	N	Y	N	N	N
JAG1	N	Y	Y	N	Y
JAGGED1	N	N	N	N	Y
JAM2	N	Y	N	N	N
JAM3	N	Y	N	N	N
KANSL1	Y	Y	N	N	Y
KARS1	N	Y	N	N	N
KAT5	N	Y	N	N	N
KAT6A	Y	Y	Y	N	Y
KAT6B	N	Y	N	Y	Y
KAT8	N	Y	N	N	N
KATNB1	N	Y	N	N	N
KATNIP	N	Y	N	N	N
KBTBD13	N	Y	N	N	N
KCNA1	N	Y	N	N	N
KCNA2	N	Y	N	N	N
KCNA4	N	Y	N	N	N
KCNB1	N	Y	N	N	N
KCNH1	N	Y	N	N	N
KCNJ1	N	Y	N	N	N
KCNJ11	N	Y	N	N	N
KCNJ13	N	Y	N	N	N
KCNJ2	N	Y	N	N	N
KCNJ5	N	Y	N	N	N
KCNJ6	N	Y	N	N	N
KCNK4	N	Y	N	N	N
KCNK9	N	Y	N	N	N
KCNMA1	N	Y	N	N	N
KCNN3	N	Y	N	N	N
KCNQ1	N	Y	N	N	N
KCNQ1OT1	N	Y	N	N	N
KCNQ5	N	Y	N	N	N
KCNT1	N	Y	N	N	N
KCTD1	N	Y	N	N	N
KCTD7	N	Y	N	N	N
KDELR2	N	Y	N	N	N
KDM1A	N	Y	N	N	N
KDM4B	N	Y	N	N	N
KDM5B	N	Y	N	N	N
KDM5C	N	Y	N	N	N
KDM6A	N	Y	N	N	N
KDM6B	N	Y	N	N	N
KDSR	N	Y	N	N	N
KIAA0586	N	Y	N	N	N
KIAA0753	N	Y	N	Y	N
KIAA1109	N	Y	N	N	N
KIAA1217	N	N	N	Y	N
KIDINS220	N	Y	N	N	N
KIF11	N	Y	N	N	N
KIF14	N	Y	N	N	N
KIF1A	N	Y	N	N	N
KIF1C	N	Y	N	N	N
KIF22	N	Y	N	Y	N
KIF2A	N	Y	N	N	N
KIF5A	N	Y	N	N	N
KIF5C	N	Y	N	N	N
KIF7	N	Y	N	Y	N
KIFBP	N	Y	N	N	N
KIT	N	Y	N	N	N
KL	N	Y	N	N	N
KLHL40	N	Y	N	N	N
KLHL41	N	Y	N	N	N
KLHL7	N	N	N	N	Y
KLLN	N	Y	N	N	N
KMT2A	N	Y	N	N	N
KMT2B	N	Y	N	N	N
KMT2C	N	Y	N	N	N
KMT2D	N	Y	Y	Y	Y
KMT2E	N	Y	N	N	N
KNL1	N	Y	N	N	N
KNSTRN	N	Y	N	N	N
KPTN	Y	Y	N	N	N
KRAS	Y	Y	Y	N	Y
KRT14	Y	Y	N	N	N
KRT5	Y	Y	N	N	N
KYNU	N	Y	N	N	N
L1CAM	N	Y	N	N	N
L2HGDH	N	Y	N	N	N
LAGE3	N	Y	N	N	N
LAMA2	N	Y	N	N	N
LAMB1	N	Y	N	N	N
LAMB2	N	Y	N	N	N
LARGE1	N	Y	N	N	N
LARP7	N	Y	N	N	N
LARS1	N	Y	N	N	N
LAS1L	N	Y	N	N	N
LBR	N	Y	N	Y	N
LCA5	N	Y	N	N	N
LDHD	N	Y	N	N	N
LEFTY2	N	N	N	Y	N
LEMD2	N	Y	N	N	N
LEMD3	Y	Y	N	Y	N
LETM1	N	Y	N	N	N
LFNG	N	Y	N	N	N
LGI4	N	Y	N	N	N
LHX3	N	Y	N	N	N
LHX4	N	Y	N	N	N
LIAS	N	Y	N	N	N
LIFR	N	Y	N	Y	N
LIG4	Y	Y	N	N	N
LINGO1	N	Y	N	N	N
LINS1	N	Y	N	N	N
LIPT2	N	Y	N	N	N
LMAN2L	N	Y	N	N	N
LMBR1	N	N	N	Y	N
LMNA	N	Y	N	Y	N
LMNB1	N	Y	N	N	N
LMNB2	N	Y	N	N	N
LMOD3	N	Y	N	N	N
LMX1B	N	Y	N	Y	Y
LOC100130480	N	N	N	N	Y
LONP1	N	Y	N	Y	N
LOX	N	Y	N	N	N
LOXL3	N	N	N	Y	N
LPIN2	N	N	N	Y	N
LRAT	N	Y	N	N	N
LRBA	N	Y	N	N	N
LRIT3	N	N	N	N	Y
LRP2	N	Y	N	N	N
LRP4	N	Y	N	Y	N
LRP5	Y	Y	N	Y	Y
LRP6	N	N	N	N	Y
LRPPRC	N	Y	N	N	N
LRRC32	N	Y	N	N	N
LRRC56	N	Y	N	N	N
LRRC8A	N	Y	N	N	N
LSS	N	Y	N	N	N
LTBP1	N	N	N	N	Y
LTBP2	N	N	N	Y	N
LTBP3	N	Y	N	Y	N
LTBP4	N	Y	N	N	N
LTC4S	N	Y	N	N	N
LZTR1	N	Y	N	N	N
MAB21L1	N	Y	N	N	N
MAB21L2	N	Y	N	N	N
MACF1	N	Y	N	N	N
MAD2L2	N	Y	N	N	N
MADD	N	Y	N	N	N
MAF	Y	Y	N	N	N
MAFB	N	Y	N	Y	N
MAGEL2	N	Y	N	N	N
MAGT1	N	Y	N	N	N
MAMLD1	N	Y	N	N	N
MAN1B1	N	Y	N	N	N
MAN2B1	Y	Y	N	Y	N
MAN2C1	N	N	N	Y	N
MANBA	N	N	N	Y	N
MAP1B	N	Y	N	N	N
MAP2K1	N	Y	N	N	N
MAP2K2	N	Y	N	N	N
MAP3K20	N	Y	N	N	N
MAP3K7	Y	Y	N	Y	N
MAPK1	N	Y	N	N	N
MAPK8IP3	N	Y	N	N	N
MAPRE2	N	Y	N	N	N
MASP1	Y	Y	N	Y	Y
MATN3	N	N	N	Y	N
MBD5	N	Y	N	N	N
MBOAT7	N	Y	N	N	N
MBTPS1	N	N	N	Y	N
MBTPS2	N	Y	N	N	N
MCIDAS	N	Y	N	N	N
MCM4	N	Y	N	N	N
MCM5	N	Y	N	N	N
MCOLN1	N	Y	N	N	N
MCPH1	N	Y	N	N	N
MDH1	N	Y	N	N	N
MDM4	N	Y	N	N	N
MECP2	N	Y	N	N	N
MED12	Y	Y	N	N	N
MED12L	N	Y	N	N	N
MED13	N	Y	N	N	N
MED13L	N	Y	N	N	Y
MED17	N	Y	N	N	N
MED23	N	Y	N	N	N
MED25	N	Y	N	N	N
MED27	N	Y	N	N	N
MEGF8	Y	Y	Y	Y	Y
MEIS2	N	Y	N	N	Y
MEN1	N	Y	N	N	N
MEOX1	N	N	N	Y	N
MESD	N	Y	N	N	N
MESP1	N	N	N	N	Y
MESP2	N	Y	N	Y	N
METTL23	N	Y	N	N	N
METTL5	N	Y	N	N	N
MFAP5	N	Y	N	N	N
MFF	N	Y	N	N	N
MFSD2A	N	Y	N	N	N
MGAT2	N	Y	N	N	N
MGME1	N	Y	N	N	N
MGP	N	Y	N	Y	N
MIA3	N	Y	N	N	N
MICOS13	N	Y	N	N	N
MICU1	N	Y	N	N	N
MID1	N	Y	N	N	Y
MID2	N	Y	N	N	N
MINPP1	N	Y	N	N	N
MIPEP	N	Y	N	N	N
MIR140	N	Y	N	N	N
MIR17HG	N	N	N	Y	N
MITF	N	Y	N	N	N
MKKS	N	N	N	Y	N
MKRN3	N	Y	N	N	N
MKRN3-AS1	N	Y	N	N	N
MKS1	N	Y	N	Y	N
MLC1	N	Y	N	N	N
MLXIPL	N	Y	N	N	N
MMACHC	N	Y	N	N	N
MMP13	N	N	N	Y	N
MMP14	N	Y	N	N	N
MMP2	N	Y	N	Y	N
MMP21	N	N	N	N	Y
MMP23B	N	N	N	N	Y
MMP9	N	N	N	Y	N
MN1	N	Y	N	N	Y
MNX1	N	N	N	Y	N
MOCS1	N	Y	N	N	N
MOCS2	N	Y	N	N	N
MOGS	N	Y	N	N	N
MORC2	N	Y	N	N	N
MPC1	N	Y	N	N	N
MPDU1	N	Y	N	Y	N
MPDZ	N	Y	N	N	N
MPL	N	Y	N	N	N
MPLKIP	Y	Y	N	N	N
MRAS	N	Y	N	N	N
MRE11	N	Y	N	N	N
MRPS22	N	Y	N	N	N
MRPS25	N	Y	N	N	N
MRPS28	N	Y	N	N	N
MRPS34	N	Y	N	N	N
MS4A1	N	Y	N	N	N
MSL3	N	Y	N	N	N
MSMO1	N	Y	N	N	N
MSTO1	N	Y	N	N	N
MSX1	N	Y	N	N	N
MSX2	Y	Y	Y	Y	Y
MTAP	N	N	N	Y	N
MTFMT	N	Y	N	N	N
MTHFR	N	Y	N	N	N
MTHFS	N	Y	N	N	N
MTM1	N	Y	N	N	N
MTMR14	N	Y	N	N	N
MTOR	N	Y	N	N	N
MTRR	N	Y	N	N	N
MTX2	N	Y	N	N	N
MUSK	N	Y	N	N	N
MVK	N	Y	N	N	N
MYBPC1	N	Y	N	N	N
MYCN	N	Y	N	Y	N
MYF5	N	Y	N	N	N
MYH11	N	Y	N	N	N
MYH3	Y	Y	N	N	N
MYH7	N	Y	N	N	N
MYH8	N	Y	N	N	N
MYL2	N	Y	N	N	N
MYLK	N	Y	N	N	N
MYLPF	N	Y	N	N	N
MYMK	N	Y	N	N	N
MYO18B	N	Y	N	N	N
MYO1H	N	N	N	Y	N
MYO7A	N	N	N	Y	N
MYO9A	N	Y	N	N	N
MYOD1	N	Y	N	N	N
MYORG	N	Y	N	N	N
MYPN	N	Y	N	N	N
MYSM1	N	Y	N	N	N
MYT1L	N	Y	N	N	N
NAA10	N	Y	N	N	N
NACC1	N	Y	N	N	N
NADK2	N	Y	N	N	N
NAGLU	N	Y	N	Y	N
NAGS	N	Y	N	N	N
NALCN	N	Y	N	N	N
NANS	N	Y	N	Y	N
NARS1	N	Y	N	N	N
NARS2	N	Y	N	N	N
NAT8L	N	Y	N	N	N
NBAS	N	Y	N	Y	N
NBEA	N	Y	N	N	N
NBN	N	Y	N	N	N
NCAPD2	N	Y	N	N	N
NCAPD3	N	Y	N	N	N
NCAPG2	N	Y	N	N	N
NCAPH	N	Y	N	N	N
NCF1	N	Y	N	N	N
NCF2	N	Y	N	N	N
NCF4	N	Y	N	N	N
ND1	N	Y	N	N	N
ND2	N	Y	N	N	N
NDE1	N	Y	N	N	N
NDN	N	Y	N	N	N
NDP	N	Y	N	N	N
NDST1	N	Y	N	N	N
NDUFA1	N	Y	N	N	N
NDUFA11	N	Y	N	N	N
NDUFA6	N	Y	N	N	N
NDUFA8	N	Y	N	N	N
NDUFAF1	N	Y	N	N	N
NDUFAF2	N	Y	N	N	N
NDUFAF3	N	Y	N	N	N
NDUFAF4	N	Y	N	N	N
NDUFAF5	N	Y	N	N	N
NDUFAF8	N	Y	N	N	N
NDUFB10	N	Y	N	N	N
NDUFB11	N	Y	N	N	N
NDUFB3	N	Y	N	N	N
NDUFB9	N	Y	N	N	N
NDUFC2	N	Y	N	N	N
NDUFS1	N	Y	N	N	N
NDUFS2	N	Y	N	N	N
NDUFS3	N	Y	N	N	N
NDUFS4	N	Y	N	N	N
NDUFS6	N	Y	N	N	N
NDUFS7	N	Y	N	N	N
NDUFS8	N	Y	N	N	N
NDUFV1	N	Y	N	N	N
NDUFV2	N	Y	N	N	N
NEB	N	Y	N	N	N
NECAP1	N	Y	N	N	N
NECTIN1	N	Y	N	N	N
NEDD4L	N	Y	N	N	N
NEK1	N	Y	N	Y	N
NEK10	N	Y	N	N	N
NEK8	N	N	N	Y	N
NEK9	N	Y	N	N	N
NELL1	N	N	N	N	Y
NEPRO	N	Y	N	N	N
NEU1	N	Y	N	Y	N
NEUROD2	N	Y	N	N	N
NEXMIF	N	Y	N	N	N
NF1	N	Y	N	Y	N
NFASC	N	Y	N	N	N
NFIA	N	Y	N	N	Y
NFIB	N	Y	N	N	N
NFIX	Y	Y	N	Y	N
NFKB1	N	Y	N	N	N
NFKB2	N	Y	N	N	N
NFKBIA	N	Y	N	N	N
NGF	N	Y	N	N	N
NGLY1	N	Y	N	N	N
NHEJ1	N	Y	N	N	N
NHP2	N	Y	N	N	N
NHS	N	Y	N	N	N
NIN	N	Y	N	N	N
NIPBL	N	Y	N	Y	N
NKX2-1	N	Y	N	N	N
NKX2-5	N	Y	N	N	N
NKX2-6	N	Y	N	N	N
NKX3-2	N	Y	N	Y	N
NLGN4X	N	Y	N	N	N
NLRP3	N	Y	N	Y	N
NME8	N	Y	N	N	N
NMNAT1	N	Y	N	N	N
NODAL	N	Y	N	N	N
NOG	N	N	N	Y	N
NONO	N	Y	N	N	N
NOP10	N	Y	N	N	N
NOTCH1	N	Y	N	Y	Y
NOTCH2	N	Y	N	Y	Y
NOTCH3	N	Y	N	N	N
NOVA2	N	Y	N	N	N
NPAP1	N	Y	N	N	N
NPHP1	N	Y	N	N	N
NPHP3	N	Y	N	N	N
NPHP4	N	N	N	N	Y
NPM1	N	Y	N	N	N
NPPC	N	N	N	Y	N
NPR2	N	Y	N	Y	N
NPR3	N	N	N	Y	N
NR5A1	N	Y	N	N	N
NRAS	N	Y	N	N	N
NSD1	Y	Y	N	Y	N
NSD2	N	Y	N	N	N
NSDHL	N	Y	N	Y	N
NSF	N	Y	N	N	N
NSMCE2	N	Y	N	N	N
NSMCE3	N	Y	N	N	N
NSUN2	Y	Y	N	N	N
NTNG2	N	Y	N	N	N
NTRK1	N	Y	N	N	N
NTRK2	N	Y	N	N	Y
NUBPL	N	Y	N	N	N
NUP107	N	Y	N	N	N
NUP133	N	Y	N	N	N
NUP188	N	Y	N	N	N
NUP214	N	Y	N	N	N
NUP37	N	Y	N	N	N
NUP88	N	Y	N	N	N
NUS1	N	Y	N	N	N
NXN	N	Y	N	N	N
OAT	N	N	N	Y	N
OBSL1	N	Y	N	Y	N
OCA2	N	Y	N	N	N
OCLN	N	Y	N	N	N
OCRL	N	Y	N	N	N
ODAD1	N	Y	N	N	N
ODAD2	N	Y	N	N	N
ODAD3	N	Y	N	N	N
ODAD4	N	Y	N	N	N
ODC1	N	Y	N	N	N
OFD1	N	Y	N	Y	N
OGT	N	Y	N	N	N
OPHN1	N	Y	N	N	N
ORC1	Y	Y	N	Y	N
ORC4	Y	Y	N	Y	N
ORC6	Y	Y	N	Y	N
OSGEP	N	Y	N	N	N
OSTEM1	N	N	N	N	Y
OSTM1	N	Y	N	Y	Y
OTUD5	N	Y	N	N	N
OTUD6B	N	Y	N	N	N
OTX2	N	Y	N	N	N
P3H1	N	Y	N	Y	N
P4HB	Y	Y	Y	Y	Y
P4HTM	N	Y	N	N	N
PACS1	N	Y	N	N	N
PACS2	N	Y	N	N	N
PAFAH1B1	N	Y	N	N	N
PAH	N	Y	N	N	N
PAK1	N	Y	N	N	N
PAK3	N	Y	N	N	N
PALB2	N	Y	N	N	N
PAM16	N	Y	N	N	N
PAPPA2	N	Y	N	N	N
PAPSS2	N	N	N	Y	N
PARN	N	Y	N	N	N
PARS2	N	Y	N	N	N
PAX1	N	Y	N	N	N
PAX3	N	Y	N	Y	N
PAX6	N	Y	N	N	N
PAX7	N	Y	N	N	N
PAX8	N	Y	N	N	N
PC1	N	N	N	N	Y
PCDH12	N	Y	N	N	N
PCDH15	N	N	N	Y	N
PCGF2	N	Y	N	N	N
PCLO	N	Y	N	N	N
PCNA	N	Y	N	N	N
PCNT	Y	Y	N	Y	N
PCYT1A	N	Y	N	Y	N
PDE2A	N	Y	N	N	N
PDE3A	N	N	N	Y	N
PDE4D	N	Y	N	Y	N
PDE6D	N	Y	N	N	N
PDGFA	N	N	N	N	Y
PDGFB	N	Y	N	N	N
PDGFRB	N	Y	N	N	N
PDHA1	N	Y	N	N	N
PDHB	N	Y	N	N	N
PDHX	N	Y	N	N	N
PDILT	N	N	N	N	Y
PDSS1	N	Y	N	N	N
PDX1	N	Y	N	N	N
PEPD	N	Y	N	N	N
PET100	N	Y	N	N	N
PEX1	N	Y	N	N	N
PEX10	N	Y	N	N	N
PEX11B	N	Y	N	N	N
PEX12	N	Y	N	N	N
PEX13	N	Y	N	N	N
PEX14	N	Y	N	N	N
PEX16	N	Y	N	N	N
PEX19	N	Y	N	N	N
PEX2	N	Y	N	N	N
PEX26	N	Y	N	N	N
PEX3	N	Y	N	N	N
PEX5	N	Y	N	Y	N
PEX6	N	Y	N	N	N
PEX7	N	Y	N	Y	N
PFN1	N	N	N	Y	N
PGAP1	N	Y	N	N	N
PGAP2	N	Y	N	N	N
PGAP3	N	Y	N	N	N
PGM1	N	Y	N	N	N
PGM3	N	Y	N	Y	N
PHACTR1	N	Y	N	N	N
PHC1	N	Y	N	N	N
PHEX	Y	Y	Y	Y	Y
PHF21A	N	Y	N	N	N
PHF6	N	Y	N	N	N
PHF8	N	Y	N	N	N
PHGDH	N	Y	N	Y	N
PHIP	N	Y	N	N	N
PHOSPHO2	N	N	N	N	Y
PI4KA	N	Y	N	N	N
PIBF1	N	Y	N	N	N
PIEZO1	N	Y	N	N	N
PIEZO2	N	Y	N	N	N
PIGA	N	Y	N	N	N
PIGB	N	Y	N	N	N
PIGC	N	Y	N	N	N
PIGF	N	Y	N	N	N
PIGG	N	Y	N	N	N
PIGH	N	Y	N	N	N
PIGL	N	Y	N	N	N
PIGN	N	Y	N	N	N
PIGO	N	Y	N	N	N
PIGP	N	Y	N	N	N
PIGQ	N	Y	N	N	N
PIGS	N	Y	N	N	N
PIGT	Y	Y	N	Y	N
PIGU	N	Y	N	N	N
PIGV	N	Y	N	Y	N
PIGW	N	Y	N	N	N
PIGY	N	Y	N	N	N
PIK3C2A	N	Y	N	Y	N
PIK3CA	N	Y	N	N	N
PIK3CD	N	Y	N	N	N
PIK3R1	N	Y	N	Y	N
PIK3R2	N	Y	N	N	N
PIN1	N	N	N	Y	N
PIR	N	N	N	Y	N
PISD	N	Y	N	N	N
PITX1	N	Y	N	Y	N
PITX2	N	Y	N	N	N
PJA1	N	N	Y	N	N
PKD2	N	N	N	Y	N
PKDCC	N	Y	N	N	N
PKHD1	N	Y	N	N	N
PLA2G6	N	Y	N	N	N
PLAA	N	Y	N	N	N
PLAG1	N	Y	N	N	N
PLCB1	N	N	N	N	Y
PLCB3	N	N	N	Y	N
PLCB4	N	Y	N	N	N
PLEC	N	Y	N	N	N
PLEKHG2	N	Y	N	N	N
PLEKHM1	N	Y	N	N	N
PLG	N	Y	N	N	N
PLK4	Y	Y	N	N	N
PLOD1	N	Y	N	N	N
PLOD2	N	Y	N	Y	N
PLOD3	N	Y	N	N	N
PLP1	N	Y	N	N	N
PLPBP	N	Y	N	N	N
PLS3	N	N	N	Y	N
PMM2	N	Y	N	N	N
PMPCA	N	Y	N	N	N
PMPCB	N	Y	N	N	N
PNKD	N	Y	N	N	N
PNKP	N	Y	N	N	N
PNP	N	Y	N	N	N
PNPLA6	N	Y	N	N	N
PNPO	N	Y	N	N	N
POC1A	N	Y	N	Y	N
POGZ	N	Y	N	N	N
POLA1	Y	Y	N	N	N
POLD1	N	Y	N	N	N
POLE	N	Y	N	N	N
POLG	N	Y	N	N	N
POLR1A	N	Y	N	Y	N
POLR1B	N	Y	N	N	N
POLR1C	N	Y	N	Y	N
POLR1D	N	Y	N	Y	N
POLR2A	N	Y	N	N	N
POLR3A	N	Y	N	N	N
POLR3GL	N	Y	N	N	N
POLR3K	N	Y	N	N	N
POMGNT1	N	Y	N	N	N
POMGNT2	N	Y	N	N	N
POMK	N	Y	N	N	N
POMT1	N	Y	N	N	N
POMT2	N	Y	N	N	N
POP1	N	Y	N	Y	N
POR	Y	Y	Y	Y	Y
PORCN	N	Y	N	N	N
POU1F1	N	Y	N	N	N
PPARG	N	Y	N	N	N
PPIB	N	Y	N	Y	N
PPP1CB	Y	Y	N	N	Y
PPP1R12A	N	Y	N	N	N
PPP1R15B	N	Y	N	N	N
PPP1R21	N	Y	N	N	N
PPP2CA	N	Y	N	N	N
PPP2R1A	N	Y	N	N	N
PPP2R5D	N	Y	N	N	N
PPP3CA	Y	Y	N	N	Y
PPT1	N	Y	N	N	N
PQBP1	N	Y	N	N	N
PRDM16	N	Y	N	N	N
PRDX1	N	Y	N	N	N
PREPL	N	Y	N	N	N
PRKACA	N	Y	N	N	N
PRKACB	N	Y	N	N	N
PRKAR1A	N	Y	N	Y	N
PRKCD	N	Y	N	N	N
PRKD1	N	Y	N	N	N
PRKDC	N	Y	N	N	N
PRKG1	N	Y	N	N	N
PRKG2	N	N	N	Y	N
PRMT7	N	Y	N	Y	N
PROP1	N	Y	N	N	N
PRPS1	N	Y	N	N	N
PRRT2	N	Y	N	N	N
PRRX1	N	Y	N	N	N
PRSS12	N	Y	N	N	N
PRUNE1	N	Y	N	N	N
PSAP	N	Y	N	N	N
PSAT1	Y	Y	N	Y	N
PSMB4	N	Y	N	N	N
PSMB8	N	Y	N	N	N
PSMB9	N	Y	N	N	N
PSMC2	N	N	N	N	Y
PSMC3	N	Y	N	N	N
PSMC3IP	N	Y	N	N	N
PSMC5	N	N	N	N	Y
PSMD12	N	Y	N	N	N
PSPH	N	Y	N	Y	N
PTCH1	N	Y	N	N	Y
PTCH2	N	Y	N	N	N
PTCHD1	N	Y	N	N	N
PTDSS1	N	Y	N	Y	N
PTEN	Y	Y	N	N	N
PTF1A	N	Y	N	N	N
PTH1R	N	Y	N	Y	N
PTH2R	N	N	N	N	Y
PTHLH	N	Y	N	Y	N
PTPN11	N	Y	Y	Y	Y
PTPN22	N	Y	N	N	N
PTPN23	N	Y	N	N	N
PTPRD	N	N	N	N	Y
PTPRQ	N	N	N	Y	N
PTRH2	N	Y	N	N	N
PTS	N	Y	N	N	N
PUF60	N	Y	N	Y	N
PURA	N	Y	N	N	N
PUS1	N	Y	N	N	N
PUS3	N	Y	N	N	N
PUS7	N	Y	N	N	N
PWAR1	N	Y	N	N	N
PWRN1	N	Y	N	N	N
PYCR1	N	Y	N	Y	N
PYCR2	N	Y	N	N	N
PYROXD1	N	Y	N	N	N
QARS1	N	Y	N	N	N
QDPR	N	Y	N	N	N
QRICH1	N	Y	N	N	N
RAB11B	N	Y	N	N	N
RAB18	N	Y	N	N	N
RAB23	Y	Y	Y	Y	Y
RAB33B	N	N	N	Y	N
RAB39B	N	Y	N	N	N
RAB3GAP1	N	Y	N	N	N
RAB3GAP2	N	Y	N	N	N
RAC1	N	Y	N	N	N
RAC2	N	Y	N	N	N
RAC3	Y	Y	N	N	N
RAD21	N	Y	N	N	N
RAD50	N	Y	N	N	N
RAD51	N	Y	N	N	N
RAD51C	N	Y	N	N	N
RAF1	N	Y	N	N	N
RAG1	N	Y	N	N	N
RAG2	N	Y	N	N	N
RAI1	N	Y	N	N	N
RALGAPA1	N	Y	N	N	N
RAPSN	N	Y	N	N	N
RARB	N	Y	N	N	N
RARS1	N	Y	N	N	N
RARS2	N	Y	N	N	N
RASAL2	N	N	N	N	Y
RASGRP2	N	N	N	Y	N
RB1	N	Y	N	N	N
RBBP8	Y	Y	N	N	N
RBM10	N	Y	N	N	N
RBM28	N	Y	N	N	N
RBM8A	N	Y	N	Y	N
RBPJ	N	Y	N	Y	N
RD3	N	Y	N	N	N
RDH11	N	Y	N	N	N
RDH12	N	Y	N	N	N
RECQL4	Y	Y	Y	Y	Y
RELN	N	Y	N	N	N
REN	N	Y	N	N	N
RERE	N	Y	N	N	N
RETREG1	N	Y	N	N	N
RFT1	N	Y	N	Y	N
RFWD3	N	Y	N	N	N
RFX5	N	Y	N	N	N
RFXANK	N	Y	N	N	N
RFXAP	N	Y	N	N	N
RHOA	N	Y	N	N	N
RHOBTB2	N	Y	N	N	N
RIC1	N	Y	N	N	N
RINT1	N	N	N	Y	N
RIPK4	N	Y	N	N	N
RIPPLY2	N	Y	N	N	N
RIT1	N	Y	N	N	N
RLIM	N	Y	N	N	N
RMRP	N	Y	N	Y	N
RNASEH2A	N	Y	N	N	N
RNASEH2B	N	Y	N	N	N
RNASEH2C	N	Y	N	N	N
RNASET2	N	Y	N	N	N
RNF113A	Y	Y	N	N	N
RNF125	N	Y	N	N	N
RNF13	N	Y	N	N	N
RNF168	N	Y	N	N	N
RNF2	N	Y	N	N	N
RNF216	N	Y	N	N	N
RNPC3	N	Y	N	N	N
RNU12	N	N	N	N	Y
RNU4ATAC	N	Y	N	Y	N
ROR2	N	Y	N	Y	Y
RP9	N	N	N	N	Y
RPE65	N	Y	N	N	N
RPGR	N	Y	N	N	N
RPGRIP1	N	Y	N	N	N
RPGRIP1L	N	Y	N	Y	N
RPL10	N	Y	N	N	N
RPL11	N	Y	N	N	N
RPL13	N	N	N	Y	N
RPL15	N	Y	N	N	N
RPL18	N	Y	N	N	N
RPL26	N	Y	N	N	N
RPL27	N	Y	N	N	N
RPL35	N	Y	N	N	N
RPL35A	N	Y	N	N	N
RPL5	N	Y	N	N	N
RPS10	N	Y	N	N	N
RPS15A	N	Y	N	N	N
RPS17	N	Y	N	N	N
RPS19	N	Y	N	N	N
RPS23	N	Y	N	N	N
RPS24	N	Y	N	N	N
RPS26	N	Y	N	N	N
RPS27	N	Y	N	N	N
RPS28	N	Y	N	N	N
RPS29	N	Y	N	N	N
RPS6KA3	N	Y	N	N	N
RPS7	N	Y	N	N	N
RRAS2	N	Y	N	N	N
RRP7A	N	Y	N	N	N
RSPH1	N	Y	N	N	N
RSPH3	N	Y	N	N	N
RSPH4A	N	Y	N	N	N
RSPH9	N	Y	N	N	N
RSPO2	N	Y	N	N	N
RSPRY1	Y	Y	N	N	Y
RSRC1	N	Y	N	N	N
RTEL1	N	Y	N	N	N
RTTN	Y	Y	N	N	N
RUNX2	N	Y	Y	Y	Y
RUSC2	N	Y	N	N	N
RXYLT1	N	Y	N	N	N
RYR1	N	Y	N	N	N
SALL1	N	Y	N	Y	N
SALL4	N	Y	N	Y	N
SAMD9L	N	Y	N	N	N
SAMHD1	N	Y	N	N	N
SARS1	N	Y	N	N	N
SASS6	N	Y	N	N	N
SATB1	N	Y	N	N	N
SATB2	N	Y	N	N	Y
SBDS	N	Y	N	Y	N
SBF1	N	Y	N	N	N
SC5D	N	Y	N	N	N
SCARF2	Y	Y	N	Y	Y
SCN1A	N	Y	N	N	N
SCN1B	N	Y	N	N	N
SCN2A	N	Y	N	N	N
SCN3A	N	Y	N	N	N
SCN4A	N	N	N	N	Y
SCN8A	N	Y	N	N	N
SCN9A	N	Y	N	N	N
SCNN1A	N	N	N	Y	N
SCNN1B	N	N	N	Y	N
SCNN1G	N	N	N	Y	N
SCUBE3	N	Y	N	N	N
SCYL2	N	Y	N	N	N
SDCCAG8	N	N	N	Y	N
SDHA	N	Y	N	N	N
SDHAF1	N	Y	N	N	N
SDHB	N	Y	N	N	N
SDHC	N	Y	N	N	N
SDHD	N	Y	N	N	N
SEC23A	N	Y	N	N	N
SEC23B	N	Y	N	N	N
SEC24D	Y	Y	N	Y	Y
SEC31A	N	Y	N	N	N
SELENOI	N	Y	N	N	N
SELENON	N	Y	N	N	N
SEM1	N	N	N	Y	N
SEMA3E	N	Y	N	N	N
SEPSECS	N	Y	N	N	N
SERAC1	N	Y	N	N	N
SERPINF1	N	N	N	Y	N
SERPINH1	N	Y	N	Y	N
SET	N	Y	N	N	N
SETBP1	N	Y	N	N	N
SETD1A	Y	Y	N	N	N
SETD1B	N	Y	N	N	N
SETD2	Y	Y	N	Y	N
SETD5	N	Y	N	N	N
SF3B4	N	Y	N	Y	N
SFRP4	N	Y	N	Y	N
SGMS2	N	Y	N	N	N
SGPL1	N	Y	N	N	N
SGSH	N	Y	N	Y	N
SH3BP2	N	Y	N	Y	N
SH3KBP1	N	Y	N	N	N
SH3PXD2B	N	Y	N	Y	Y
SHANK3	N	Y	N	N	N
SHC4	N	N	N	N	Y
SHH	N	Y	N	N	N
SHMT2	N	Y	N	N	N
SHOC2	N	Y	N	N	Y
SHOX	N	Y	N	Y	N
SHPK	N	Y	N	N	N
SHROOM4	N	Y	N	N	N
SIGMAR1	N	Y	N	N	N
SIK1	N	Y	N	N	N
SIK3	N	Y	N	N	N
SIL1	N	Y	N	N	N
SIN3A	N	Y	N	N	N
SIX1	N	Y	N	N	Y
SIX2	N	N	N	N	Y
SIX3	N	Y	N	N	N
SIX5	N	Y	N	N	N
SIX6	N	Y	N	N	N
SKI	Y	Y	Y	Y	Y
SLC10A7	N	Y	N	Y	N
SLC12A2	N	Y	N	N	N
SLC12A5	N	Y	N	N	N
SLC12A6	Y	Y	N	N	N
SLC13A5	N	Y	N	N	N
SLC16A2	N	Y	N	N	N
SLC17A5	N	Y	N	Y	N
SLC18A2	N	Y	N	N	N
SLC18A3	N	Y	N	N	N
SLC1A2	N	Y	N	N	N
SLC1A4	N	Y	N	N	N
SLC20A2	N	Y	N	N	N
SLC25A1	N	Y	N	N	N
SLC25A19	N	Y	N	N	N
SLC25A20	N	Y	N	N	N
SLC25A22	N	Y	N	N	N
SLC25A24	Y	Y	Y	N	Y
SLC26A2	N	Y	N	Y	N
SLC26A4	N	Y	N	N	N
SLC29A3	N	Y	N	Y	N
SLC2A1	N	Y	N	N	N
SLC2A10	Y	Y	N	N	N
SLC30A10	N	Y	N	N	N
SLC34A1	N	N	N	Y	N
SLC34A3	N	Y	N	Y	N
SLC35A1	N	Y	N	N	N
SLC35A2	Y	Y	N	N	N
SLC35A3	N	Y	N	N	N
SLC35C1	N	Y	N	Y	N
SLC35D1	N	Y	N	Y	N
SLC39A13	N	Y	N	Y	N
SLC39A14	N	Y	N	N	N
SLC39A8	Y	Y	N	N	N
SLC3A1	N	Y	N	N	N
SLC3A2	N	N	Y	N	N
SLC45A1	N	Y	N	N	N
SLC5A5	N	Y	N	N	N
SLC5A6	N	Y	N	N	N
SLC5A7	N	Y	N	N	N
SLC6A1	N	Y	N	N	N
SLC6A17	N	Y	N	N	N
SLC6A8	N	Y	N	N	N
SLC6A9	N	Y	N	N	N
SLC9A6	N	Y	N	N	N
SLC9A7	N	Y	N	N	N
SLCO2A1	N	N	N	Y	N
SLCO5A1	N	N	N	Y	N
SLUG	N	N	N	N	Y
SLX4	N	Y	N	N	N
SMAD2	N	N	N	N	Y
SMAD3	Y	Y	N	Y	Y
SMAD4	N	Y	N	Y	N
SMAD6	Y	Y	Y	N	Y
SMARCA2	N	Y	N	N	N
SMARCA4	N	Y	N	N	N
SMARCAL1	N	N	N	Y	N
SMARCB1	N	Y	N	N	N
SMARCC2	N	Y	N	N	N
SMARCD1	N	Y	N	N	N
SMARCE1	N	Y	N	N	N
SMC1A	N	Y	N	Y	Y
SMC3	N	Y	N	Y	N
SMCHD1	N	Y	N	N	N
SMG8	N	Y	N	N	N
SMG9	N	Y	N	N	N
SMO	Y	Y	Y	N	Y
SMOC1	N	Y	N	Y	N
SMPD1	N	Y	N	N	N
SMPD4	N	Y	N	N	N
SMS	N	Y	N	N	N
SMURF1	N	N	N	N	Y
SNAI2	N	Y	N	N	N
SNAIL	N	N	N	N	Y
SNAP25	N	Y	N	N	N
SNAP29	N	Y	N	N	N
SNIP1	N	Y	N	N	N
SNORD115-1	N	Y	N	N	N
SNORD116-1	N	Y	N	N	N
SNRPB	N	Y	N	Y	N
SNRPN	N	Y	N	N	N
SNX10	Y	Y	N	Y	N
SNX14	N	Y	N	N	N
SON	Y	Y	N	N	N
SOS1	N	Y	N	N	N
SOS2	N	Y	N	N	N
SOST	N	Y	N	Y	N
SOX10	N	N	Y	N	N
SOX11	N	Y	N	N	Y
SOX18	N	Y	N	N	N
SOX2	N	Y	N	N	N
SOX3	N	Y	N	N	N
SOX4	N	Y	N	N	N
SOX5	N	Y	N	N	N
SOX6	N	Y	N	N	Y
SOX9	N	Y	N	Y	N
SP110	N	Y	N	N	N
SP7	N	Y	N	Y	N
SPAG1	N	Y	N	N	N
SPARC	N	N	N	Y	N
SPART	N	Y	N	N	N
SPATA5	N	Y	N	N	N
SPATA7	N	Y	N	N	N
SPECC1L	Y	Y	Y	N	Y
SPEF2	N	Y	N	N	N
SPEG	N	Y	N	N	N
SPEN	N	Y	N	N	N
SPG11	N	Y	N	N	N
SPINT2	N	Y	N	N	N
SPOP	N	Y	N	N	N
SPR	N	Y	N	N	N
SPRED1	N	Y	N	N	N
SPRTN	N	Y	N	N	N
SPRY1	N	N	N	N	Y
SPRY4	N	N	N	N	Y
SPTA1	N	Y	N	N	N
SPTAN1	N	Y	N	N	N
SPTB	N	Y	N	N	N
SPTBN1	N	Y	N	N	N
SRCAP	N	Y	N	N	N
SRD5A3	N	Y	N	N	N
SRP54	N	Y	N	N	N
SRPX2	N	Y	N	N	N
SRY	N	Y	N	N	N
SSR4	N	Y	N	N	N
ST3GAL3	N	Y	N	N	N
ST3GAL5	N	Y	N	N	N
STAC3	N	Y	N	N	N
STAG1	N	Y	N	N	N
STAG2	N	Y	N	N	N
STAMBP	N	Y	N	N	N
STAT3	Y	Y	Y	N	Y
STAT4	N	Y	N	N	N
STAT5B	N	Y	N	N	N
STEEP1	N	Y	N	N	N
STIL	N	Y	N	N	N
STK36	N	Y	N	N	N
STRA6	N	Y	N	N	N
STRADA	N	Y	N	N	N
STT3A	N	Y	N	N	N
STT3B	N	Y	N	N	N
STUB1	N	Y	N	N	N
STXBP1	N	Y	N	N	N
STXBP2	N	Y	N	N	N
SUCLA2	N	Y	N	N	N
SUCLG1	N	Y	N	N	N
SUFU	N	Y	N	N	N
SULF1	N	N	N	Y	N
SUMF1	N	Y	N	Y	N
SUZ12	N	Y	N	N	N
SVBP	N	Y	N	N	N
SVIL	N	Y	N	N	N
SYN1	N	Y	N	N	N
SYNGAP1	N	Y	N	N	N
SYNJ1	N	Y	N	N	N
SYP	N	Y	N	N	N
SYT1	N	Y	N	N	N
SYT2	N	Y	N	N	N
SZT2	N	Y	N	N	N
TAB2	N	Y	N	N	N
TAF1	N	Y	N	N	N
TAF13	N	Y	N	N	N
TAF2	N	Y	N	N	N
TAF6	N	Y	N	N	N
TAFAZZIN	N	Y	N	N	N
TALDO1	N	Y	N	Y	N
TANC2	Y	Y	N	N	N
TANGO2	N	Y	N	N	N
TAP1	N	Y	N	N	N
TAP2	N	Y	N	N	N
TAPBP	N	Y	N	N	N
TAPT1	N	Y	N	Y	N
TARS1	Y	Y	N	N	N
TASP1	N	Y	N	N	N
TAT	N	Y	N	N	N
TBC1D20	N	Y	N	N	N
TBC1D23	N	Y	N	N	N
TBC1D24	Y	Y	N	N	N
TBC1D2B	N	Y	N	N	N
TBC1D7	N	Y	N	N	N
TBCD	N	Y	N	N	N
TBCE	N	Y	N	Y	N
TBCK	N	Y	N	N	N
TBL1X	N	Y	N	N	N
TBL1XR1	N	Y	N	N	N
TBX1	Y	Y	N	N	N
TBX15	N	Y	N	Y	N
TBX2	N	Y	N	N	N
TBX22	N	Y	N	N	N
TBX3	N	N	N	Y	N
TBX4	N	Y	N	Y	N
TBX5	N	N	N	Y	N
TBX6	N	Y	N	Y	N
TBXAS1	N	Y	N	Y	N
TCF12	Y	Y	Y	N	Y
TCF20	N	Y	N	N	Y
TCF3	N	Y	N	N	N
TCF4	N	Y	N	N	N
TCIRG1	Y	Y	N	Y	N
TCOF1	N	Y	N	Y	N
TCTEX1D2	N	N	N	Y	N
TCTN1	N	Y	N	N	N
[truncated: 336 more rows]

## Sheet: TableS2
Table S2: Clinical information and genetic diagnosis of 139 panel-positive probands.
Case ID	Diagnosis	Suture fusions	Gender	Genomic change	Gene	Transcription	Exon	cDNA change	protein change	Functional change	Inheritance	ACMG classification
P001	Apert	Uncertain	male	chr10:g.123279674G>C	FGFR2	NM_000141	exon7	c.758C>G	p.P253R	missense	uncertain	pathogenic
P002	Apert	Uncertain	female	chr10:g.123279677G>C	FGFR2	NM_000141	exon7	c.755C>G	p.S252W	missense	paternal	pathogenic
P003	Crouzon	Uncertain	male	chr10:g.123276856G>C	FGFR2	NM_000141	exon8	c.1061C>G	p.S354C	missense	uncertain	pathogenic
P004	Crouzon	Uncertain	male	chr10:g.123276856G>C	FGFR2	NM_000141	exon8	c.1061C>G	p.S354C	missense	uncertain	pathogenic
P005	Crouzon	Uncertain	male	chr10:g.123276896T>G	FGFR2	NM_000141	exon8	c.1021A>C	p.T341P	missense	De novo	pathogenic
P006	Crouzon	Uncertain	female	chr10:g.123276905C>G	FGFR2	NM_000141	exon8	c.1012G>C	p.G338R	missense	uncertain	pathogenic
P007	Crouzon	Uncertain	male	chr4:g.1806153C>A	FGFR3	NM_000142	exon9	c.1172C>A	p.A391E	missense	uncertain	pathogenic
P008	Crouzon	Uncertain	male	chr10:g.123276893A>G	FGFR2	NM_000141	exon8	c.1024T>C	p.C342R	missense	uncertain	pathogenic
P009	Crouzon	Uncertain	female	chr10:g.123279633A>G	FGFR2	NM_000141	exon7	c.799T>C	p.S267P	missense	uncertain	pathogenic
P010	Crouzon	Uncertain	male	chr10:g.123276893A>G	FGFR2	NM_000141	exon8	c.1024T>C	p.C342R	missense	uncertain	pathogenic
P011	Crouzon	Uncertain	male	chr10:g.123276892C>G	FGFR2	NM_000141	exon8	c.1025G>C	p.C342S	missense	uncertain	pathogenic
P012	Crouzon	Sagittal, Bicoronal	female	chr19:g.42753717G>A	ERF	NM_006494	exon4	c.547C>T	p.R183*	stop gain	De novo	likely pathogenic
P013	Crouzon	Uncertain	female	chr10:g.123276892C>T	FGFR2	NM_000141	exon8	c.1025G>A	p.C342Y	missense	uncertain	pathogenic
P014	Crouzon	Uncertain	male	chr10:g.123276891G>C	FGFR2	NM_000141	exon8	c.1026C>G	p.C342W	missense	De novo	pathogenic
P015	Crouzon	Uncertain	female	chr10:g.123279606A>C	FGFR2	NM_000141	exon7	c.826T>G	p.F276V	missense	uncertain	pathogenic
P016	Crouzon	Bicoronal	male	chr10:g.123279599C>A	FGFR2	NM_000141	exon7	c.833G>T	p.C278F	missense	uncertain	pathogenic
P017	Crouzon	Bicoronal	male	chr10:g.123279635_ 123279637delinsTCC	FGFR2	NM_000141	exon7	c.[795T>G;797C>A]	p.[N265K;A266D]	missense	uncertain	pathogenic
P018	Crouzon	Bicoronal	female	chr10:g.123276893A>G	FGFR2	NM_000141	exon8	c.1024T>C	p.C342R	missense	De novo	pathogenic
P021	Crouzon	Bicoronal	male	chr10:g.123276892C>T	FGFR2	NM_000141	exon8	c.1025G>A	p.C342Y	missense	uncertain	pathogenic
P022	Crouzon	Uncertain	female	chr10:g.123276891G>C	FGFR2	NM_000141	exon8	c.1026C>G	p.C342W	missense	De novo	pathogenic
P024	Crouzon	Bicoronal	female	chr10:g.123279599C>A	FGFR2	NM_000141	exon7	c.833G>T	p.C278F	missense	De novo	pathogenic
P025	Crouzon	Uncertain	female	chr10:g.123276877G>C	FGFR2	NM_000141	exon8	c.1040C>G	p.S347C	missense	uncertain	pathogenic
P026	Crouzon	Bicoronal	female	chr10:g.123325014T>C	FGFR2	NM_000141	exon3	c.314A>G	p.Y105C	missense	uncertain	pathogenic
P028	Non-syndromic	Bicoronal	female	chr7:g.19156509dup	TWIST1	NM_000474	exon1	c.434dup	p.K145fs	frameshift insertion	De novo	pathogenic
P029	Muenken	Metopic, Unicoronal, Unilambdoidal	male	chr4:g.1803571C>G	FGFR3	NM_000142	exon7	c.749C>G	p.P250R	missense	De novo	pathogenic
P030	Non-syndromic	Unicoronal	male	chr4:g.1803571C>G	FGFR3	NM_000142	exon7	c.749C>G	p.P250R	missense	De novo	pathogenic
P032	Crouzon	Multiple	male	chr10:g.123279564A>G	FGFR2	NM_000141	exon7	c.868T>C	p.W290R	missense	paternal	pathogenic
P033	Non-syndromic	Unicoronal	female	chr15:g.57555366_ 57555370del	TCF12	NM_207037	exon18	c.1639_1643del	p.K547fs	frameshift deletion	De novo	pathogenic
P035	Saethre-Chotzen	Bicoronal	male	chr7:g.19156636G>C	TWIST1	NM_000474	exon1	c.309C>G	p.Y103*	stop gain	paternal	pathogenic
P036	Non-syndromic	Bicoronal	female	chr7:g.19156922G>T	TWIST1	NM_000474	exon1	c.23C>A	p.S8*	stop gain	maternal	pathogenic
P039	Pfeiffer	Uncertain	female	chr10:g.123279562C>A	FGFR2	NM_000141	exon7	c.870G>T	p.W290C	missense	De novo	pathogenic
P040	Crouzon	Sagittal, Bilambdoidal	male	chr10:g.123258035T>G	FGFR2	NM_000141	exon12	c.1646A>C	p.N549T	missense	De novo	likely pathogenic
P041	Crouzon	Sagittal, Bicoronal, Bilambdoidal	female	chr10:g.123276893A>G	FGFR2	NM_000141	exon8	c.1024T>C	p.C342R	missense	De novo	pathogenic
P042	Non-syndromic	Unicoronal	male	chr4:g.1803571C>G	FGFR3	NM_000142	exon7	c.749C>G	p.P250R	missense	De novo	pathogenic
P043	Crouzon	Metopic, Sagittal, Bicoronal, Bilambdoidal	male	chr10:g.123279563C>A	FGFR2	NM_000141	exon7	c.869G>T	p.W290L	missense	De novo	pathogenic
P045	Apert	Multiple	female	chr10:g.123279677G>C	FGFR2	NM_000141	exon7	c.755C>G	p.S252W	missense	De novo	pathogenic
P046	Crouzon	Bilambdoidal	male	chr10:g.123279599C>A	FGFR2	NM_000141	exon7	c.833G>T	p.C278F	missense	De novo	pathogenic
P048	Crouzon	Sagittal, Bicoronal, Bilambdoidal	male	chr10:g.123279566T>G	FGFR2	NM_000141	exon7	c.866A>C	p.Q289P	missense	De novo	pathogenic
P050	Crouzon	Multiple	male	chr10:g.123276892C>G	FGFR2	NM_000141	exon8	c.1025G>C	p.C342S	missense	De novo	pathogenic
P055	Pfeiffer	Multiple	male	chr10:g.123276925T>A	FGFR2	NM_000141	exon8	c.992A>T	p.N331I	missense	paternal	pathogenic
P056	Crouzon	Metopic, Sagittal, Bicoronal, Bilambdoidal	male	chr10:g.123256215T>C	FGFR2	NM_000141	exon13	c.1694A>G	p.E565G	missense	De novo	pathogenic
P057	Non-syndromic	Unicoronal	female	chr7:g.19156616C>T	TWIST1	NM_000474	exon1	c.329G>A	p.R110Q	missense	De novo	likely pathogenic
P063	Crouzon	Sagittal, Bicoronal, Bilambdoidal	female	chr10:g.123279563C>G	FGFR2	NM_000141	exon7	c.869G>C	p.W290S	missense	De novo	pathogenic
P064	Crouzon	Multiple	male	chr10:g.123276877G>C	FGFR2	NM_000141	exon8	c.1040C>G	p.S347C	missense	uncertain	pathogenic
P065	Apert	Metopic, Bicoronal	female	chr10:g.123279674G>C	FGFR2	NM_000141	exon7	c.758C>G	p.P253R	missense	De novo	pathogenic
P068	Crouzon	Metopic, Sagittal, Bicoronal, Bilambdoidal	male	chr10:g.123276892C>T	FGFR2	NM_000141	exon8	c.1025G>A	p.C342Y	missense	De novo	pathogenic
P074	Apert	Bicoronal	male	chr10:g.123279677G>C	FGFR2	NM_000141	exon7	c.755C>G	p.S252W	missense	De novo	pathogenic
P076	Crouzon	Unicoronal	male	chr8:g.38282208G>C	FGFR1	NM_023110	exon7	c.755C>G	p.P252R	missense	De novo	pathogenic
P078	Pfeiffer	Unicoronal	male	chr10:g.123276979T>C	FGFR2	NM_000141	splicing	c.940-2A>G		splicing	De novo	pathogenic
P080	Antley-Bixler	Uncertain	male	chr7:g.[75610860C>T];[75614497G>A]	POR	NM_000941	exon7;exon12	c.[667C>T];[1370G>A]	p.[R223*];[R457H]	stop gain;missense	paternal/maternal	pathogenic
P081	Pfeiffer	Metopic, Bicoronal, Unilambdoidal	male	chr10:g.123276978C>G	FGFR2	NM_000141	splicing	c.940-1G>C		splicing	De novo	pathogenic
P082	Apert	Bicoronal	female	chr10:g.123279674G>C	FGFR2	NM_000141	exon7	c.758C>G	p.P253R	missense	De novo	pathogenic
P084	Crouzon	Sagittal, Unicoronal, Bilambdoidal	male	chr10:g.123279599C>A	FGFR2	NM_000141	exon7	c.833G>T	p.C278F	missense	De novo	pathogenic
P086	Pfeiffer	Metopic, Bicoronal, Unilambdoidal	female	chr10:g.123276979T>C	FGFR2	NM_000141	splicing	c.940-2A>G		splicing	De novo	pathogenic
P090	Syndromic	Bicoronal	male	chr15:g.57554365C>A	TCF12	NM_207037	exon17	c.1541C>A	p.S514*	stop gain	De novo	pathogenic
P093	Pfeiffer	Sagittal, Bicoronal	male	chr10:g.123276892C>G	FGFR2	NM_000141	exon8	c.1025G>C	p.C342S	missense	De novo	pathogenic
P094	Crouzon	Multiple	male	chr10:g.123276856G>C	FGFR2	NM_000141	exon8	c.1061C>G	p.S354C	missense	uncertain	pathogenic
P095	Crouzon	Bicoronal	male	chr10:g.123276891G>C	FGFR2	NM_000141	exon8	c.1026C>G	p.C342W	missense	uncertain	pathogenic
P101	Syndromic	Bicoronal	male	chr7:g.19156792del	TWIST1	NM_000474	exon1	c.153del	p.G51fs	frameshift deletion	maternal	pathogenic
P105	CFNS	Unicoronal	female	chrX:g.68049630_68049649delCTGGGCAGCGTTGGCTCGGC	EFNB1	NM_004429	exon1	c.11_30del20	p.P4fs	frameshift deletion	De novo	likely pathogenic
P106	Pfeiffer	Uncertain	male	chr10:g.123279563C>A	FGFR2	NM_000141	exon7	c.869G>T	p.W290L	missense	De novo	pathogenic
P107	Apert	Unicoronal	female	chr10:g.123279677G>C	FGFR2	NM_000141	exon7	c.755C>G	p.S252W	missense	De novo	pathogenic
P109	Crouzon	Bicoronal	male	chr10:g.123279599C>A	FGFR2	NM_000141	exon7	c.833G>T	p.C278F	missense	De novo	pathogenic
P110	Loyes-Dietz	Bicoronal	male	chr3:g.30715601G>A	TGFBR2	NM_003242	exon5	c.1259G>A	p.G420E	missense	De novo	pathogenic
P113	Crouzon	Metopic, Sagittal, Bicoronal, Bilambdoidal	male	chr10:g.123276892C>G	FGFR2	NM_000141	exon8	c.1025G>C	p.C342S	missense	De novo	pathogenic
P114	Crouzon	Metopic	male	chr10:g.123276892C>T	FGFR2	NM_000141	exon8	c.1025G>A	p.C342Y	missense	De novo	pathogenic
P118	Non-syndromic	Unicoronal	female	chr4:g.1803571C>G	FGFR3	NM_000142	exon7	c.749C>G	p.P250R	missense	maternal	pathogenic
P121	Crouzon	Sagittal, Bilambdoidal	female	chr10:g.123276892C>T	FGFR2	NM_000141	exon8	c.1025G>A	p.C342Y	missense	De novo	pathogenic
P122	Pfeiffer	Uncertain	female	chr10:g.123276955T>G	FGFR2	NM_000141	exon8	c.962A>C	p.D321A	missense	De novo	pathogenic
P129	Apert	Bicoronal	female	chr10:g.123279674G>C	FGFR2	NM_000141	exon7	c.758C>G	p.P253R	missense	De novo	pathogenic
P131	Crouzon	Sagittal, Unicoronal, Unilambdoidal	female	chr10:g.123279615_ 123279617del	FGFR2	NM_000141	exon7	c.815_817del	p.G272del	in-frameshift deletion	uncertain	likely pathogenic
P132	Non-syndromic	Unicoronal	female	chr7:g.19156524C>T	TWIST1	NM_000474	exon1	c.421G>A	p.D141N	missense	paternal	likely pathogenic
P133	Crouzon	Metopic, Sagittal, Bicoronal, Bilambdoidal	female	chr10:g.123276892C>T	FGFR2	NM_000141	exon8	c.1025G>A	p.C342Y	missense	De novo	pathogenic
P134	Crouzon	Metopic, Bicoronal	male	chr10:g.123276893A>G	FGFR2	NM_000141	exon8	c.1024T>C	p.C342R	missense	uncertain	pathogenic
P135	Crouzon	Bicoronal	male	chr10:g.123279566T>G	FGFR2	NM_000141	exon7	c.866A>C	p.Q289P	missense	De novo	pathogenic
P136	Syndromic	Unicoronal	female	chrX:g.68058686C>A	EFNB1	NM_004429	exon2	c.355C>A	p.P119T	missense	De novo	pathogenic
P137	Pfeiffer	Bicoronal	male	chr10:g.123276979T>C	FGFR2	NM_000141	splicing	c.940-2A>G		splicing	De novo	pathogenic
P139	Crouzon	Multiple	female	chr10:g.123279563C>A	FGFR2	NM_000141	exon7	c.869G>T	p.W290L	missense	paternal	pathogenic
P140	Crouzon	Bicoronal	female	chr10:g.123276893A>G	FGFR2	NM_000141	exon8	c.1024T>C	p.C342R	missense	uncertain	pathogenic
P141	Pfeiffer	Uncertain	male	chr10:g.123276896T>G	FGFR2	NM_000141	exon8	c.1021A>C	p.T341P	missense	uncertain	pathogenic
P142	Non-syndromic	Metopic, Sagittal, Unicoronal, Unilambdoidal	female	chr4:g.1803571C>G	FGFR3	NM_000142	exon7	c.749C>G	p.P250R	missense	maternal	pathogenic
P143	Crouzon	Uncertain	female	chr10:g.123276892C>T	FGFR2	NM_000141	exon8	c.1025G>A	p.C342Y	missense	uncertain	pathogenic
P149	Non-syndromic	Bicoronal	male	chr7:g.19156803_ 19156813del	TWIST1	NM_000474	exon1	c.132_142del	p.R44fs	frameshift deletion	De novo	pathogenic
P152	Crouzon	Unilambdoidal, Other (squama temporalis)	male	chr10:g.123279606A>C	FGFR2	NM_000141	exon7	c.826T>G	p.F276V	missense	De novo	pathogenic
P153	Apert	Bicoronal, Unilambdoidal	male	chr10:g.123279674G>C	FGFR2	NM_000141	exon7	c.758C>G	p.P253R	missense	De novo	pathogenic
P155	Apert	Bicoronal	female	chr10:g.123279677G>C	FGFR2	NM_000141	exon7	c.755C>G	p.S252W	missense	De novo	pathogenic
P160	Crouzon	Multiple	male	chr10:g.123276925T>A	FGFR2	NM_000141	exon8	c.992A>T	p.N331I	missense	uncertain	pathogenic
P161	Crouzon	Uncertain	female	chr10:g.123279606A>C	FGFR2	NM_000141	exon7	c.826T>G	p.F276V	missense	De novo	pathogenic
P164	Crouzon	Multiple	female	chr10:g.123276892C>T	FGFR2	NM_000141	exon8	c.1025G>A	p.C342Y	missense	De novo	pathogenic
P165	Pfeiffer	Sagittal, Bilambdoidal	male	chr10:g.123276892C>G	FGFR2	NM_000141	exon8	c.1025G>C	p.C342S	missense	De novo	pathogenic
P166	Pfeiffer	Uncertain	female	chr10:g.123276979T>C	FGFR2	NM_000141	splicing	c.940-2A>G		splicing	uncertain	pathogenic
P167	Syndromic	Unicoronal, Unilambdoidal	male	chr4:g.1803571C>G	FGFR3	NM_000142	exon7	c.749C>G	p.P250R	missense	uncertain	pathogenic
P168	Crouzon	Multiple	male	chr10:g.123276905C>G	FGFR2	NM_000141	exon8	c.1012G>C	p.G338R	missense	paternal	pathogenic
P170	Crouzon	Sagittal, Bicoronal, Bilambdoidal	female	chr10:g.123276891G>C	FGFR2	NM_000141	exon8	c.1026C>G	p.C342W	missense	paternal	pathogenic
P172	Non-syndromic	Unicoronal	female	chr4:g.1803571C>G	FGFR3	NM_000142	exon7	c.749C>G	p.P250R	missense	uncertain	pathogenic
P178	CFNS	Unicoronal	female	chrX:g.68059856delinsG	EFNB1	NM_004429	exon4	c.553_566delinsG	p.D186Rfs*23	frameshift indel	De novo	pathogenic
P182	Non-syndromic	Bicoronal	male	chr15:g.57543550del	TCF12	NM_207037	exon14	c.1117del	p.T373fs	frameshift deletion	maternal	pathogenic
P184	Syndromic	Unicoronal	male	chr4:g.1803571C>G	FGFR3	NM_000142	exon7	c.749C>G	p.P250R	missense	uncertain	pathogenic
P188	Crouzon	Multiple	male	chr10:g.123276856G>C	FGFR2	NM_000141	exon8	c.1061C>G	p.S354C	missense	uncertain	pathogenic
P189	Crouzon	Sagittal, Bicoronal, Bilambdoidal	male	chr10:g.123276892C>T	FGFR2	NM_000141	exon8	c.1025G>A	p.C342Y	missense	De novo	pathogenic
P190	Non-syndromic	Unicoronal	female	chr15:g.57565290G>A	TCF12	NM_207037	exon18	c.1808G>A	p.R603Q	missense	De novo	likely pathogenic
P192	Crouzon	Uncertain	female	chr10:g.123276896T>G	FGFR2	NM_000141	exon8	c.1021A>C	p.T341P	missense	uncertain	pathogenic
P193	Crouzon	Unicoronal	female	chr10:g.123276910T>A	FGFR2	NM_000141	exon8	c.1007A>T	p.D336V	missense	De novo	pathogenic
P194	Pfeiffer	Bicoronal	male	chr10:g.123276980A>C	FGFR2	NM_000141	splicing	c.940-3T>G		splicing	De novo	likely pathogenic
P197	Saethre-Chotzen	Bicoronal	female	chr7:g.19156435dup	TWIST1	NM_000474	exon1	c.510dup	p.K171fs	frameshift insertion	uncertain	likely pathogenic
P198	Crouzon	Bicoronal	male	chr10:g.123276892C>T	FGFR2	NM_000141	exon8	c.1025G>A	p.C342Y	missense	uncertain	pathogenic
P201	Crouzon	Unicoronal	female	chr10:g.123279615_ 123279617del	FGFR2	NM_000141	exon7	c.815_817del	p.G272del	in-frameshift deletion	De novo	pathogenic
P204	Syndromic	Bicoronal	female	chr15:g.57545617C>G	TCF12	NM_207037	exon15	c.1418C>G	p.S473*	stop gain	De novo	pathogenic
P205	Syndromic	Other (squama temporalis)	male	chr10:g.123276892C>G	FGFR2	NM_000141	exon8	c.1025G>C	p.C342S	missense	De novo	pathogenic
P206	Syndromic	Bicoronal	female	chr10:g.123276877G>C	FGFR2	NM_000141	exon8	c.1040C>G	p.S347C	missense	De novo	pathogenic
P209	Crouzon	Uncertain	female	chr10:g.123276896T>G	FGFR2	NM_000141	exon8	c.1021A>C	p.T341P	missense	uncertain	pathogenic
P210	Crouzon	Uncertain	male	chr10:g.123276893A>G	FGFR2	NM_000141	exon8	c.1024T>C	p.C342R	missense	uncertain	pathogenic
P213	Crouzon	Sagittal, Lambdoidal	male	chr10:g.123276892C>G	FGFR2	NM_000141	exon8	c.1025G>C	p.C342S	missense	De novo	pathogenic
P215	Crouzon	Uncertain	male	chr10:g.123276891G>C	FGFR2	NM_000141	exon8	c.1026C>G	p.C342W	missense	De novo	pathogenic
P216	Apert	Uncertain	female	chr10:g.123279677G>C	FGFR2	NM_000141	exon7	c.755C>G	p.S252W	missense	De novo	pathogenic
P217	Apert	Bicoronal	female	chr10:g.123279674G>C	FGFR2	NM_000141	exon7	c.758C>G	p.P253R	missense	De novo	pathogenic
P218	Apert	Bicoronal	female	chr10:g.123279677G>C	FGFR2	NM_000141	exon7	c.755C>G	p.S252W	missense	De novo	pathogenic
P219	Crouzon	Bilambdoidal	male	chr10:g.123276896T>G	FGFR2	NM_000141	exon8	c.1021A>C	p.T341P	missense	uncertain	pathogenic
P220	Crouzon	Sagittal, Unicoronal	female	chr10:g.123279599C>A	FGFR2	NM_000141	exon7	c.833G>T	p.C278F	missense	De novo	pathogenic
P222	Saethre-Chotzen	Bicoronal	male	chr7:g.19156480G>C	TWIST1	NM_000474	exon1	c.465C>G	p.Y155*	stop gain	De novo	pathogenic
P229	Pfeiffer	Multiple	female	chr10:g.123276892C>G	FGFR2	NM_000141	exon8	c.1025G>C	p.C342S	missense	De novo	pathogenic
P230	Pfeiffer	Metopic, Sagittal, Bilambdoidal	male	chr10:g.123276893T>A	FGFR2	NM_000141	exon8	c.1024T>A	p.C342S	missense	De novo	pathogenic
P231	Crouzon	Bicoronal, Bilambdoidal	male	chr10:g.123276877G>C	FGFR2	NM_000141	exon8	c.1040C>G	p.S347C	missense	De novo	pathogenic
P232	Crouzon	Multiple	male	chr10:g.123276832C>T	FGFR2	NM_000141	splicing	c.1084+1G>A		splicing	uncertain	likely pathogenic
P233	Crouzon	Metopic	female	chr10:g.123276892C>T	FGFR2	NM_000141	exon8	c.1025G>A	p.C342Y	missense	maternal	pathogenic
P237	Non-syndromic	Unicoronal	female	chr15:g.57554314dup	TCF12	NM_207037	exon17	c.1491dup	p.S497fs	frameshift insertion	maternal	likely pathogenic
P238	Non-syndromic	Unicoronal	female	chr4:g.1807648A>G	FGFR3	NM_000142	exon13	c.1817A>G	p.E606G	missense	paternal	likely pathogenic
P243	Pfeiffer	Bicoronal, Unilambdoidal	female	chr4:g.1806153C>A	FGFR3	NM_000142	exon9	c.1172C>A	p.A391E	missense	De novo	pathogenic
P244	CFNS	Unicoronal	female	chrX:.g.68049702dup	EFNB1	NM_004429	exon1	c.84dup	p.L28fs	frameshift insertion	De novo	likely pathogenic
P245	Apert	Bicoronal, Unilambdoidal	female	chr10:g.123279677G>C	FGFR2	NM_000141	exon7	c.755C>G	p.S252W	missense	De novo	pathogenic
P246	Crouzon	Bicoronal	male	chr10:g.123279599C>A	FGFR2	NM_000141	exon7	c.833G>T	p.C278F	missense	De novo	pathogenic
P247	Crouzon	Multiple	female	chr10:g.123276877G>C	FGFR2	NM_000141	exon8	c.1040C>G	p.S347C	missense	De novo	pathogenic
P248	Crouzon	Sagittal	female	chr4:g.1806153C>A	FGFR3	NM_000142	exon9	c.1172C>A	p.A391E	missense	De novo	pathogenic
P256	Crouzon	Uncertain	male	chr10:g.123276877G>C	FGFR2	NM_000141	exon8	c.1040C>G	p.S347C	missense	De novo	pathogenic
P259	Pfeiffer	Sagittal, Bicoronal, Bilambdoidal	male	chr10:g.123276893A>G	FGFR2	NM_000141	exon8	c.1024T>C	p.C342R	missense	De novo	pathogenic
P260	Crouzon	Unicoronal	female	chr10:g.123279599C>A	FGFR2	NM_000141	exon7	c.833G>T	p.C278F	missense	De novo	pathogenic
P261	Non-syndromic	Sagittal, Bilambdoidal	male	chr10:g.123279509T>C	FGFR2	NM_000141	exon7	c.923A>G	P.Y308C	missense	De novo	likely pathogenic
P263	Crouzon	Bicoronal	female	chr10:g.123279599C>A	FGFR2	NM_000141	exon7	c.833G>T	p.C278F	missense	De novo	pathogenic
P264	Crouzon	Sagittal	male	chr10:g.123276892C>T	FGFR2	NM_000141	exon8	c.1025G>A	p.C342Y	missense	De novo	pathogenic

## Sheet: TableS3
Table S3: Basic clinical information of 102 WES-probands and variants identified.
Case ID	Original clinical diagnosis*	Suture fusions	Gender	Proband HPO records	Genomic change	Gene	Transcription	Exon	cDNA change	protein change	LOEUF	pLI	gnomAD_ALL	gnomAD_EAS	HB_freq	SIFT	Polyphen2_HDIV	Polyphen2_HVAR	LRT	MutationTaster	GERP++	phyloP	CADD	Deleterious score (DS) / LoF #	Exomiser Rank	Inheritance	Comfirmed by	Genetic model	ACMG classification	Identified by CMM?	Identified by RP (automatically)? $
W001	non-syndromic	Sagittal	male	HP:0001363,HP:0004442	chr5:g.140966698A>G	DIAPH1	NM_005219	exon3	c.T211C	p.S71P	1	0.91507	.	.	.	D	D	D	N	D	5.01	1.088	22.9	5	1	uncertain	IGV	Autosomal Dominant (assumed)	VUS	N	Y (proband)
W002	syndromic	Sagittal, Bicoronal	female	HP:0001363,HP:0011324	No suspected variant was found
W003	syndromic	Multiple	female	HP:0001363,HP:0011324	chr5:g.14716825delGAA	ANKH	NM_054027	exon9	c.1129_1132delinsC	p.F377del	2	0.27856	.	.	.	.	.	.	.	.	.	.	.	LoF	17	uncertain	Sanger	Autosomal Dominant (assumed)	LP	Y	Y (proband)
W004	non-syndromic	Unicoronal	female	HP:0001363,HP:0004440	chr11:g.44265821A>G	EXT2	NM_000401	exon14	c.A2240G	p.N747S	4	1.3179e-09	.	.	.	T	P	B	D	D	5.35	1.199	22.7	4	2	uncertain	IGV	Autosomal Dominant (assumed)	LB	N	Y (proband)
W005	non-syndromic	Sagittal	male	HP:0001363,HP:0004442	No suspected variant was found
W006	non-syndromic	Unilambdoidal	male	HP:0001363,HP:0004443	No suspected variant was found
W007	syndromic	Unilambdoidal	female	HP:0001363,HP:0004443,HP:0001601,HP:0001627,HP:0000750,HP:0001270	chr6:g.26157052delC	H1-4	NM_005321	exon1	c.433_434insC	p.T146Hfs*50	8	0.18608	.	.	.	.	.	.	.	.	.	.	.	LoF	10	De novo	Sanger	Autosomal Dominant	LP	Y	Y (trio)
W008	non-syndromic	Sagittal	male	HP:0001363,HP:0004442	chrX:g.79988961C>G	BRWD3	NM_153252	exon12	c.G1121C	p.G374A	0	1	.	.	.	T	P	P	D	D	4.29	0.807	26.7	2	1	maternal (het)	IGV	X-linked Recessive	VUS	N	Y (trio)
					chr9:g.[5756326G>A];[5754899:C>T]	RIC1	NM_020829	exon16;exon15	c.[G1807A];[C1661T]	p.[A603T];[A554V]	1	0.0011554	0.0003/.	0.0019/.	0.00252/0	D/D	P/D	B/D	D/D	D/D	5.89/5.14	1.048/0.852	24.6/34	5/5	2	paternal/maternal	IGV	Autosomal Recessive	LB/VUS	N	Y (trio)
W009	syndromic	Sagittal	female	HP:0001363,HP:0004442,HP:0001780	No suspected variant was found
W010	non-syndromic	Unicoronal	female	HP:0001363,HP:0004440	No suspected variant was found
W011	syndromic	Sagittal	male	HP:0001363,HP:0004442,HP:0000750	No suspected variant was found
W012	non-syndromic	Metopic	female	HP:0001363,HP:0011330	No suspected variant was found
W013	non-syndromic	Sagittal	female	HP:0001363,HP:0004442	No suspected variant was found
W014	non-syndromic	Sagittal	male	HP:0001363,HP:0004442	No suspected variant was found
W015	non-syndromic	Sagittal	male	HP:0001363,HP:0004442	chr4:g.5798945C>A	EVC	NM_153717	exon14	c.C2083A	p.L695M	1	3.462e-25	.	.	.	T	P	P	N	D	5.03	0.892	25.7	2	2	uncertain	IGV	Autosomal Dominant (assumed)	VUS	N	Y (proband)
W016	syndromic	Metopic	female	HP:0001363,HP:0011330,HP:0000750	chr17:g.7214668G>C	EIF5A	NM_001970	exon4	c.271-1G>C	splicing	2	0.73709	.	.	.	.	.	.	.	D	3.63	1.048	24.8	LoF	11	De novo	Sanger	Autosomal Dominant	LP	Y	Y (trio)
W017	non-syndromic	Sagittal	male	HP:0001363,HP:0004442	No suspected variant was found
W018	syndromic	Sagittal, Unicoronal	male	HP:0001363,HP:0011324,HP:0000767,HP:0000750,HP:0001270	chr7:g.[21641129A>G];[21856163G>A]	DNAH11	NM_001277115	exon18;exon64	c.[A3541G];[G10411A]	p.[S1181G];[E3471K]	3	2.5389e-58	0.0002/0.0004	0.0031/0.0074	0.00423/0.00877	D/D	B/D	B/P	D/D	N/D	3.43/4.94	1.199/1.048	22.9/24	3/5	2	paternal/maternal	IGV	Autosomal Recessive	LB/LB	N	Y (trio)
W019	syndromic	Unicoronal	female	HP:0001363,HP:0004440,HP:0000413,HP:0001627	chr20:g.2444533G>A	SNRPB	NM_198216	exon4	c.C280T	p.R94X	2	0.70858	.	.	.	.	.	.	D	A	4.44	1.048	42	LoF	28	De novo	Sanger	Autosomal Dominant	VUS	Potentially pathogenic	N
W020	syndromic	Bicoronal	female	HP:0001363,HP:0004440	chr17:g.[56296521A>G];[56283519C>T]	MKS1	NM_017777	exon1;exon18	c.[T71C];[G1601A]	p.[L24S];[R534Q]	5	0	./0.0003	./0.0056	./0.00323	D/T	D/D	P/D	U/D	D/D	4.88/5.35	1.187/0.935	32/32	4/4	1	paternal/maternal	Sanger	Autosomal Recessive	VUS/LB	N	Y (trio)
W021	syndromic	Bicoronal, Unilambdoidal	male	HP:0001363,HP:0011324,HP:0000750,HP:0001270	chr9:g.109688611C>G	ZNF462	NM_021224	exon3	c.C2418G	p.N806K	0	1	.	.	.	D	P	B	N	N	4.98	0.852	20.7	1	17	uncertain	IGV	Autosomal Dominant (assumed)	VUS	N	Y (proband)
					chr5:g.[89925321G>A];[90124831G>A]	ADGRV1	NM_032119	exon9;exon77	c.[G1804A];[G16439A]	p.[A602T];[S5480N]	2	3.1737e-39	./0.00006465	./0.0006	0.0001/0.00121	T/D	D/P	D/B	D/D	D/D	5.52/5.71	1.048/1.048	25.5/25	5/5	18	uncertain	IGV	Autosomal Recessive (assumed)	VUS/LB	N	Y (proband)
W022	non-syndromic	Sagittal	male	HP:0001363,HP:0004442	chrX:g.153580987G>A	FLNA	NM_001456	exon39	c.C6412T	p.R2138C	0	1	.	.	0.0001	D	D	D	D	D	3.89	0.93	24.1	4	2	maternal (het)	Sanger	X-linked Recessive	LB	N	Y (trio)
W023	non-syndromic	Unicoronal	male	HP:0001363,HP:0004440	chr17:g.41833050G>A	SOST	NM_025237	exon2	c.C302T	p.T101I	2	0.86731	.	.	.	D	D	P	N	D	4.15	1.029	23.5	4	1	uncertain	IGV	Autosomal Dominant (assumed)	VUS	N	Y (proband)
W024	non-syndromic	Unilambdoidal	male	HP:0001363,HP:0004443	No suspected variant was found
W025	syndromic	Bicoronal	female	HP:0001363,HP:0004440,HP:0000639,HP:0000365,HP:0000750,HP:0001270	No suspected variant was found
W026	syndromic	Sagittal, Bicoronal	female	HP:0001363,HP:0011324	chr7:g.16572119_19185044	TWIST1			deletion		5	0.34														De novo	qPCR	Autosomal Dominant	P	Y	N
W027	syndromic	Sagittal	male	HP:0001363,HP:0004442,HP:0001270	No suspected variant was found
W028	non-syndromic	Sagittal	male	HP:0001363,HP:0004442	chr4:g.[126372111G>T];[126373858C>T]	FAT4	NM_024582	exon9;exon9	c.[G9940T];[C11687T]	p.[G3314C];[A3896V]	0	1	,/0.0008	./0.0136	0.00131/0.01048	D/T	D/D	D/D	U/U	D/D	5.42/5.59	1.048/0.785	24.8/25.8	5/3	1	paternal/maternal	Sanger	Autosomal Recessive	LB/LB	N	Y (trio)
W029	non-syndromic	Sagittal	male	HP:0001363,HP:0004442	No suspected variant was found
W030	syndromic	Bicoronal, Bilambdoidal	male	HP:0001363,HP:0011324,HP:0000316,HP:0000508,HP:0000218,HP:0000377,HP:0012785, HP:0001172,HP:0008366,HP:0025267,HP:0001627,HP:0001270,HP:0000028	chr22:g.19470333_19470334insTATA	CDC45	NM_003504	exon4	c.325_326insTATA	p.V109fs	3	4.6237e-05	3.229e-05	0.0006	.	.	.	.	.	.	.	.	.	LoF	37	paternal	Sanger	One hit Autosomal Recessive?	LP	Potentially pathogenic	N
W031	syndromic	Bicoronal	male	HP:0001363,HP:0004440	No suspected variant was found
W032	non-syndromic	Sagittal	male	HP:0001363,HP:0004442	No suspected variant was found
W033	syndromic	Bicoronal	female	HP:0001363,HP:0004440,HP:0001270	chr3:g.147131159C>T	ZIC1	NM_003412	exon3	c.1165C>T	p.Q389X	1	0.93378	.	.	.	.	.	.	U	D	3.37	0.852	43	LoF	15	De novo	Sanger	Autosomal Dominant	P	Y	Y (trio)
W034	syndromic	Bicoronal	female	HP:0001363,HP:0004440,HP:0000079	chr7:g.16127149_21956512	TWIST1			deletion		5	0.34														De novo	qPCR	Autosomal Dominant	P	Y	N
W035	non-syndromic	Unicoronal	female	HP:0001363,HP:0004440	No suspected variant was found
W036	syndromic	Unicoronal	female	HP:0001363,HP:0004440,HP:0000365,HP:0000750	No suspected variant was found
W037	non-syndromic	Unicoronal	male	HP:0001363,HP:0004440	No suspected variant was found
W038	non-syndromic	Sagittal	male	HP:0001363,HP:0004442	chr4:g.5733339C>T	EVC	NM_153717	exon4	c.C572T	p.T191I	5	3.462e-25	.	.	.	D	P	B	N	N	3.6	0.046	27.1	1	3	uncertain	IGV	Autosomal Dominant (assumed)	VUS	N	Y (proband)
W039	non-syndromic	Sagittal	female	HP:0001363,HP:0004442	No suspected variant was found
W040	non-syndromic	Unicoronal	male	HP:0001363,HP:0004440	No suspected variant was found
W041	non-syndromic	Bilambdoidal	male	HP:0001363,HP:0004443	chrX:g.50378636C>A	SHROOM4	NM_020717	exon4	c.G437T	p.R146L	0	1	.	.	.	T	D	D	D	D	6.07	0.935	33	4	18	maternal (het)	Sanger	X-linked Recessive	VUS	N	Y (trio)
W042	non-syndromic	Unicoronal	male	HP:0001363,HP:0004440	No suspected variant was found
W043	non-syndromic	Bicoronal, Unilambdoidal	male	HP:0001363,HP:0011324	chrX:g.63410654A>G	AMER1	NM_152424	exon2	c.T2513C	p.L838S	1	0.85	.	.	.	D	D	P	.	D	4.4	1.088	24.2	4	1	maternal (het)	IGV	X-linked Recessive	VUS	N	Y (trio)
W044	non-syndromic	Unicoronal	female	HP:0001363,HP:0004440	chr1:g.[220364615C>T];[220338086T>C]	RAB3GAP2	NM_012414	exon14;exon27	c.[G1282A];[A3143G]	p.[A428T];[H1048R]	1	0.98674	./0.0003	./0.0062	0/0.00858	D/T	D/P	D/P	N/D	D/D	4.78/4.49	0.892/1.011	29/23.2	3/3	3	paternal/maternal	IGV	Autosomal Recessive	VUS/LB	N	Y (trio)
W045	non-syndromic	Bicoronal	female	HP:0001363,HP:0004440	No suspected variant was found
W046	non-syndromic	Sagittal	male	HP:0001363,HP:0004442	chr6:g.[43014697C>T];[43019430G>A]	CUL7	NM_014780	exon10,exon3	c.[G2318A];[C652T]	p.[R773Q];[R218C]	3	0.0011939	0.0005/.	0/.	0.0003/.	D/D	P/P	B/B	N/N	N/D	4.84/4.66	0.932/1.048	26.9/25	1/3	5	uncertain	IGV	Autosomal Recessive (assumed)	LB/VUS	N	Y (proband)
W047	non-syndromic	Sagittal	male	HP:0001363,HP:0004442	No suspected variant was found
W048	non-syndromic	Sagittal, Bilambdoidal	female	HP:0001363,HP:0011324	No suspected variant was found
W049	syndromic	Sagittal	male	HP:0001363,HP:0004442,HP:0000750,HP:0001270	chr4:g.2831360G>T	SH3BP2	NM_003023	exon8	c.G727T	p.G243C	6	1.156e-11	.	.	0.0002	D	D	D	N	N	1.53	0.139	24.2	2	2	uncertain	IGV	Autosomal Dominant (assumed)	LB	N	Y (proband)
W050	non-syndromic	Unilambdoidal	male	HP:0001363,HP:0004443	No suspected variant was found
W051	non-syndromic	Sagittal	male	HP:0001363,HP:0004442	chrX:g.50345801C>A	SHROOM4	NM_020717	exon7	c.G3774T	p.Q1258H	0	1	.	.	.	D	D	D	N	D	4.59	0.935	23.2	3	19	maternal (het)	Sanger	X-linked Recessive	VUS	N	Y (trio)
W052	non-syndromic	Unicoronal	female	HP:0001363,HP:0004440	No suspected variant was found
W053	non-syndromic	Sagittal	female	HP:0001363,HP:0004442	chr7:g.18498464_19185044	TWIST1			deletion		5	0.34														uncertain	qPCR	Autosomal Dominant	P	Y	N
W054	non-syndromic	Unicoronal	female	HP:0001363,HP:0004440	No suspected variant was found
W055	syndromic	Unicoronal	male	HP:0001363,HP:0004440,HP:0000750	No suspected variant was found
W056	non-syndromic	Unilambdoidal	male	HP:0001363,HP:0004443	No suspected variant was found
W057	non-syndromic	Sagittal	male	HP:0001363,HP:0004442	chr5:g.112175024A>G	APC	NM_000038	exon16	c.A3733G	p.K1245E	0	1	.	.	0.0003	D	P	B	D	D	6.03	1.199	22.6	5	1	uncertain	IGV	Autosomal Dominant (assumed)	VUS	N	Y (proband)
W058	non-syndromic	Unicoronal	male	HP:0001363,HP:0004440	chrX:g.47006848G>T	RBM10	NM_001204468	exon2	c.G163T	p.G55C	0	1	.	.	0.00071	.	D	D	.	D	4.19	0.953	22.3	2	15	maternal (het)	Sanger	X-linked Recessive	LB	N	Y (trio)
W059	non-syndromic	Sagittal	female	HP:0001363,HP:0004442	No suspected variant was found
W060	non-syndromic	Unilambdoidal	male	HP:0001363,HP:0004443	No suspected variant was found
W061	syndromic	Bicoronal	male	HP:0001363,HP:0004440,HP:0000750,HP:0001270	chr5:g.[90106906C>T];[89931060A>C]	ADGRV1	NM_032119	exon74;exon10	c.[C15829T];[A1969C]	p.[R5277C];[N657H]	2	3.1737e-39	0.0002/0.00003228	0.0037/0.0006	0.00131/0.0004	T/D	D/D	B/D	N/D	N/D	4.43/4.77	0.068/1.088	23.2/25.9	1/5	2	paternal/maternal	IGV	Autosomal Recessive	LB/LB	N	Y (trio)
W062	syndromic	Unicoronal	female	HP:0001363,HP:0004440,HP:0000750,HP:0001270	No suspected variant was found
W063	non-syndromic	Unicoronal	female	HP:0001363,HP:0004440	No suspected variant was found
W064	non-syndromic	Unicoronal, Unilambdoidal	female	HP:0001363,HP:0011324	No suspected variant was found
W065	non-syndromic	Unilambdoidal	female	HP:0001363,HP:0004443	chr15:g.[45389811C>A];[45402707A>G]	DUOX2	NM_014080	exon28;exon9	c.[3693+1G>T];[T959C]	p.[?];[L320P]	7	4.5032e-56	0.0002/0.0000323	0.0037/0.0006	0.00192/0.00091	./D	./P	./P	./N	D/D	5.69/2.23	0.935/1.14	24.9/25.2	LoF/3	1	paternal/maternal	IGV	Autosomal Recessive	LP/VUS	N	Y (trio)
W066	non-syndromic	Unicoronal	male	HP:0001363,HP:0004440	chr9:g.[139410085C>T];[139391403C>T]	NOTCH1	NM_017617	exon11,exon34	c.[G1753A];[G6788A]	p.[A585T];[R2263Q]	0	1	./0.0003	./0.0049	./0.00323	T/T	D/B	P/B	D/D	D/D	3.26/3.57	0.057/0.059	25.2/15.29	3/2	5	De novo/maternal	Sanger	Autosomal Recessive	VUS/B	N	Y (trio)
W067	syndromic	Sagittal	male	HP:0001363,HP:0004442,HP:0001627,HP:0000750,HP:0001270	No suspected variant was found
W068	non-syndromic	Sagittal	female	HP:0001363,HP:0004442	No suspected variant was found
W069	non-syndromic	Unicoronal	male	HP:0001363,HP:0004440	No suspected variant was found
W070	non-syndromic	Unicoronal	female	HP:0001363,HP:0004440	No suspected variant was found
W071	non-syndromic	Sagittal	male	HP:0001363,HP:0004442	chrX:g.148037734C>T	AFF2	NM_002025	exon11	c.C2159T	p.S720F	1	0.99577	.	.	.	D	D	D	D	D	5.67	0.935	29.1	5	8	maternal (het)	IGV	X-linked Recessive	VUS	N	Y (trio)
W072	non-syndromic	Unilambdoidal	male	HP:0001363,HP:0004443	chr11:g.16077306G>A	SOX6	NM_033326	exon10	c.C1243T	p.Q415X	0	1	.	.	0.0002	.	.	.	D	A	5.97	1.048	39	LoF	2	De novo	Sanger	Autosomal Dominant	P	Y	Y (trio)
W073	non-syndromic	Sagittal	female	HP:0001363,HP:0004442	chr15:g.[89388867G>A];[89385086G>A]	ACAN	NM_001135	exon7;exon5	c.[G1183A];[G745A]	p.[G395S];[E249K]	0	1	0.0005/0.0002	0.008/0.0006	0.01532/0.00131	D/D	D/D	P/D	N/.	D/D	4.7/5.61	1.048/0.998	24.1/28.1	4/4	10	paternal/maternal	IGV	Autosomal Recessive	LB/B	N	Y (trio)
W074	non-syndromic	Unilambdoidal	male	HP:0001363,HP:0004443	No suspected variant was found
W075	syndromic	Sagittal	male	HP:0001363,HP:0004442,HP:0001627,HP:0000750,HP:0001270,HP:0000079	No suspected variant was found
W076	syndromic	Sagittal	female	HP:0001363,HP:0004442,HP:0001270	No suspected variant was found
W077	non-syndromic	Unicoronal	female	HP:0001363,HP:0004440	chr5:g.[90150007G>T];[90025579G>A]	ADGRV1	NM_032119	exon81;exon50	c.[G17583T];[T10547C]	p.[Q5861H];[I3516T]	2	3.1737e-39	./0.0001	./0	0/0.00071	T/T	B/B	B/B	D/D	D/D	2.57/4.66	0.133/1.061	24.6/24.2	2/3	4	paternal/maternal	IGV	Autosomal Recessive	VUS/LB	N	Y (trio)
W078	non-syndromic	Sagittal, Unicoronal	female	HP:0001363,HP:0011324	chr12:g.[12303972G>A];[12312728G>C]	LRP6	NM_002336	exon13;exon11	c.[C2792T];[C2450G]	p.[A931V];[S817C]	1	0.69	./0.0006	./0.0105	./0.00877	D/T	B/D	B/D	U/D	D/D	5.02/5.79	0.998/1.048	24.9/18.49	3/5	8	paternal/maternal	Sanger	Autosomal Recessive	VUS/B	N	Y (trio)
W079	non-syndromic	Sagittal	male	HP:0001363,HP:0004442	No suspected variant was found
W080	non-syndromic	Sagittal	male	HP:0001363,HP:0004442	chr7:g.[117171053T>C];[117232263A>T]	CFTR	NM_000492	exon4;exon14	c.[T374C];[A2042T]	p.[I125T];[E681V]	7	2.1735e-58	0.0007/0.00009682	0.0142/0.0018	0.00958/0.00464	D/D	B/P	B/P	D/D	D/D	4.58/5.63	1.061/1.199	23.2/22	4/5	6	paternal/maternal	IGV	Autosomal Recessive	LB/LB	N	Y (trio)
W081	syndromic	Sagittal	male	HP:0001363,HP:0004442,HP:0000639	No suspected variant was found										.
W082	syndromic	Sagittal	male	HP:0001363,HP:0004442,HP:0000750,HP:0001270	No suspected variant was found
W083	non-syndromic	Sagittal, Metopic	female	HP:0001363,HP:0011324	chr1:g.61553899C>T	NFIA	NM_005595	exon2	c.C106T	p.R36X	0	1	.	.	0.0001	.	.	.	D	A	5.86	0.935	40	LoF	1	De novo	Sanger	Autosomal Dominant	P	Y	Y (trio)
W084	non-syndromic	Sagittal	female	HP:0001363,HP:0004442	No suspected variant was found
W085	non-syndromic	Sagittal	male	HP:0001363,HP:0004442	chrX:g.129149626G>A	BCORL1	NM_021946	exon3	c.G2878A	p.D960N	0	0.99999	.	.	.	D	D	D	N	N	4.3	0.953	21.2	2	7	maternal (het)	IGV	X-linked Recessive	VUS	N	Y (trio)
W086	non-syndromic	Sagittal	male	HP:0001363,HP:0004442	No suspected variant was found
W087	syndromic	Sagittal	male	HP:0001363,HP:0004442,HP:0008749,HP:0000750,HP:0000034	No suspected variant was found
W088	syndromic	Sagittal, Unilambdoidal	female	HP:0001363,HP:0011324,HP:0001627,HP:0000750,HP:0001270	No suspected variant was found
W089	non-syndromic	Sagittal	male	HP:0001363,HP:0004442	No suspected variant was found
W090	syndromic	Sagittal, Unilambdoidal	male	HP:0001363,HP:0011324,HP:0001172	No suspected variant was found
W091	non-syndromic	Sagittal, Bilambdoidal	male	HP:0001363,HP:0011324	No suspected variant was found
W092	non-syndromic	Unicoronal	male	HP:0001363,HP:0004440	chr4:g.[151356766C>A];[151792589T>G]	LRBA	NM_006726	exon47;exon19	c.[G7049T];[A2275C]	p.[S2350I];[M759L]	1	7.1503e-12	0.0005/0.0006	0.0105/0.0111	0.01522/0.0117	D/D	D/P	P/P	D/D	D/D	5.5/6.17	0.892/1.061	34/25.5	5/5	4	paternal/maternal	IGV	Autosomal Recessive	B/B	N	Y (trio)
W093	non-syndromic	Sagittal, Bicoronal	female	HP:0001363,HP:0011324	chr9:g.[34658598C>G];[34658577T>C]	IL11RA	NM_001142784	exon8	c.[C728G],[T707C]	p.[P243R],[L236P]	8	6.2882e-21	0.00003229/.	0.0006/.	0.0001/0.0005	D/D	D/D	D/D	D/D	D/D	5.15/5.15	0.841/0.925	27.6/27.4	5/5	5	paternal/maternal	Sanger	Autosomal Recessive	VUS/VUS	Potentially pathogenic	Y (trio)
W094	non-syndromic	Unicoronal	male	HP:0001363,HP:0004440	No suspected variant was found
W095	syndromic	Sagittal	male	HP:0001363,HP:0004442,HP:0001627,HP:0000750	chr7:g.[21726797A>C];[21639655T>C]	DNAH11	NM_001277115	exon33;exon15	c.[A5702C];[T2918C]	p.[E1901A];[V973A]	3	2.5389e-58	0.00003228/.	0.0006/.	0.0006/0.00091	D/D	D/P	D/P	D/N	D/N	5.84/5.72	1.199/1.061	25.1/24.8	6/3	1	paternal/maternal	IGV	Autosomal Recessive	VUS/VUS	N	Y (trio)
W096	non-syndromic	Sagittal	male	HP:0001363,HP:0004442	chrX:g.53641540T>C	HUWE1	NM_031407	exon23	c.A2216G	p.Q739R	0	1	9.295e-05	0.0019	.	T	P	B	N	D	5.46	1.061	22.9	3	2	maternal (het)	IGV	X-linked Recessive	LB	N	Y (trio)
W097	syndromic	Sagittal	male	HP:0001363,HP:0004442,HP:0000750,HP:0001270	chr6:g.157431670_157431676delCCAGTCA	ARID1B	NM_020732	exon7	c.2346_2352del	p.S784Cfs*59	0	1	.	.	.	.	.	.	.	.	.	.	.	LoF	1	De novo	IGV	Autosomal Dominant	P	Y	Y (trio)
W098	non-syndromic	Sagittal	male	HP:0001363,HP:0004442	No suspected variant was found
W099	non-syndromic	Unicoronal	female	HP:0001363,HP:0004440	No suspected variant was found
W100	non-syndromic	Sagittal	male	HP:0001363,HP:0004442	chrX:g.79277824C>A	TBX22	NM_016954	exon1	c.C56A	p.P19H	1	0.97704	.	.	0.0004	D	D	B	N	D	2.61	0.851	25.7	3	1	maternal (het)	IGV	X-linked Recessive	LB	N	Y (trio)
W101	non-syndromic	Unilambdoidal	female	HP:0001363,HP:0004443	No suspected variant was found
W102	syndromic	Metopic	male	HP:0001363,HP:0011330,HP:0001780,HP:0000750	No suspected variant was found
*: Here is the original diagnosis, which was decided by only clinical manifestation, before genetic testing.
#: The prediction of loss-of-function is marked in this column.
$: Whether the variant was automatically identified by the research pipeline, without manual removment of B/LB variants.

## Sheet: TableS4
Table S4: Summary of all 264 CRS patients involved in the study and diagnostic yield.
	Syndromic								Non-syndromic							Combined
	Negative	FGFR2	FGFR3	EFNB1	TCF12	TWIST1	Other genes	Total	Negative	FGFR2	FGFR3	TCF12	TWIST1	Other genes	Total	Positive	Total
Gender
Male	18	57	4	0	1	3	4	87	52	1	2	1	1	1	58	75	145
Female	15	46	2	4	1	3	5	76	30	0	4	3	5	1	43	74	119
Suture fusions
Sagittal	13	1	1	0	0	0	1	16	40	0	0	0	1	0	41	4	57
Metopic	1	2	0	0	0	0	1	4	1	0	0	0	0	0	1	3	5
Uni/Bi-coronal	11	27	1	4	2	5	3	53	22	0	5	4	5	0	36	56	89
Uni/Bi-lambdoidal	0	4	0	0	0	0	1	5	9	0	0	0	0	1	10	6	15
Multiple	7	41	3	0	0	1	2	54	10	1	1	0	0	1	13	50	67
Uncertain*	1	28	1	0	0	0	1	31	0	0	0	0	0	0	0	30	31
Total	33	103	6	4	2	6	9	163	82	1	6	4	6	2	101	149	264
